# Supplementary material for: A revision and phylogenetic analysis of Stoiba Spaeth 1909 (Coleoptera, Chrysomelidae)
Source: Zookeys. 2012 Sep 28;(224):1–36. doi: 10.3897/zookeys.224.2964 (PMC3487644; doi:10.3897/zookeys.224.2964)
Supplement: XML Treatment for Stoiba [file zookeys.224.2964-treatment1.xml]

<!DOCTYPE tp:taxon-treatment
  PUBLIC "-//TaxonX//DTD Taxonomic Treatment Publishing DTD v0 20100105//EN" "tax-treatment-NSO.dtd">
<tp:taxon-treatment xmlns:tp="http://www.plazi.org/taxpub"><tp:treatment-meta><mixed-citation publication-type="journal"><person-group><name><surname>Shin</surname><given-names>Chulwoo</given-names></name><name><surname>Chaboo</surname><given-names>Caroline S.</given-names></name></person-group><article-title>A revision and phylogenetic analysis of 
                    <italic>Stoiba</italic> Spaeth 1909 (Coleoptera, Chrysomelidae)
                </article-title><source>Zookeys</source><day>28</day><month>9</month><year>2012</year><volume>2012</volume><issue>224</issue><fpage>1</fpage><lpage>36</lpage><pub-id pub-id-type="doi">10.3897/zookeys.224.2964</pub-id></mixed-citation></tp:treatment-meta><tp:nomenclature><tp:taxon-name>
                        <tp:taxon-name-part taxon-name-part-type="genus">Stoiba</tp:taxon-name-part>
                    <object-id xmlns:xlink="http://www.w3.org/1999/xlink" xlink:type="simple">http://species-id.net/wiki/Stoiba</object-id>
								</tp:taxon-name><tp:taxon-authority>Spaeth, 1909: 720</tp:taxon-authority><tp:nomenclature-citation-list><tp:nomenclature-citation><tp:taxon-name>Stoiba flavicollis</tp:taxon-name><comment> [type species as originally designated], 1914: 51 [catalog]; <xref ref-type="bibr" rid="B18">Hincks 1952</xref>: 335 [checklist]; <xref ref-type="bibr" rid="B22">Jolivet 1959</xref>: 83 [locality with wing figure]; <xref ref-type="bibr" rid="B34">Seeno and Wilcox 1982</xref>: 174 [checklist]; <xref ref-type="bibr" rid="B23">Jolivet and Hawkeswood 1995</xref>: 158 [microptery]; <xref ref-type="bibr" rid="B10">Borowiec 1999</xref>: 130 [catalog]; <xref ref-type="bibr" rid="B13">Chaboo 2000</xref>: 379 [outgroup in phylogenetic analysis]; <xref ref-type="bibr" rid="B24">Jolivet and Verma 2002</xref>: 64 [microptery]; <xref ref-type="bibr" rid="B14">Chaboo 2007</xref>: 184 [phylogeny]; <xref ref-type="bibr" rid="B12">Borowiec and Świętojańska 2012</xref> [online catalog].</comment></tp:nomenclature-citation></tp:nomenclature-citation-list></tp:nomenclature><tp:treatment-sec sec-type="Diagnosis"><title>Diagnosis.</title><p><italic><tp:taxon-name>Stoiba</tp:taxon-name></italic> differs from most of mesomphaliine genera by pale antennal color (except for <italic><tp:taxon-name>Stoiba bruneri</tp:taxon-name></italic> with 11<sup>th</sup> antennal segment black)and from <italic><tp:taxon-name>Elytragona</tp:taxon-name></italic> by the quadrate basal tooth of claws, rounded basal line of pronotum, separate elytral suture, moderately and distinctly convex profile, and fully-developed or brachypterous hind wing.<!--PageBreak--><!--PageBreak--><!--PageBreak--></p></tp:treatment-sec><tp:treatment-sec sec-type="Description"><title>Description.</title><p>Body (<xref ref-type="fig" rid="F3">Figs 11</xref><xref ref-type="fig" rid="F4"/><xref ref-type="fig" rid="F5"/><xref ref-type="fig" rid="F6">–40</xref>) generally rounded to oval with pronotum and elytra slightly to distinctly discontinuous in dorsal view, hemispherical in lateral view, widest and highest between basal 1/3 and middle of elytra.</p><p>Head (<xref ref-type="fig" rid="F7">Figs 44–46</xref>) concealed by prothorax except for half of eyes and inter-ocular region in dorsal view,rounded to subquadrate (in disarticulate specimen), widest at middle, 1.25 times as broad as long; gena and eye well exposed in lateral view. Eyes large, oval, bulging, located on upper antero-lateral region of head; inter-ocular area twice as broad as eye diameter, slightly depressed or flat with antennal sockets and mid-cranial suture. Frontoclypeus (<xref ref-type="fig" rid="F7">Fig. 45</xref>) broad and rounded pentagonal, rarely subquadrate with surface flat to slightly swollen (individual variation), sparsely setose; ventral angle slightly arched with frontoclypeal suture. Antenna 11-segmented (<xref ref-type="fig" rid="F7">Figs 47–56</xref>), longer than lateral edge of pronotum; interantennal region as broad as antennal socket or slightly narrower; scape twice as long as broad, over 2 times longer than pedicel; pedicel as long as broad or slight longer; antennomeres III–IV slender, shiny, parallel to slightly broader apically, sparsely setose; antennomeres V–VII pale, pubescent, slightly longer or as long as broad; antennomeres VIII–X pale, as long as broad or slightly broader, pubescent setose with fine long setae on sub-apical region; antennomere IX as long as scape or slightly longer, twice longer than width, densely setose with long setae on sub-apex.</p><p>Mouth fossa (<xref ref-type="fig" rid="F7">Fig. 46</xref>) rounded subquadrate with upper half broader and well-sclerotized. Labrum (<xref ref-type="fig" rid="F7">Fig. 57</xref>) with basal half withdrawn into frons; anterior half shifted ventrally, sparsely punctate with long setae, broadest at shifted line with anterior edge well-sclerotized and medially emarginate. Mandible (<xref ref-type="fig" rid="F7">Figs 58–59</xref>) well-sclerotized, fist-shaped with 4–5 teeth or 4 teeth with a vestigial projection ventrally; apical half shifted toward mouth fossa; basal half punctate and setose. Maxilla (<xref ref-type="fig" rid="F7">Figs 60–61</xref>) long and slender; cardo long, medially narrower; stipes weakly sclerotized, irregularly triangular with short and fine setose medially; lacinia small, membranous, petal-shaped with basal region more sclerotized, densely setose; galea irregularly oval, setose with apical half more sclerotized than basal half; maxillary palpus 4-segmented with palpifer laterally connected to stipes; palpomere I shortest, triangular; II over 2 times longer than I, broader apically, slightly curved; III shorter than II and IV, broader apically with long setae on sub-apex; IV about 1.5 times as long as III, setose with apex flat and with sensilla structure. Labium (<xref ref-type="fig" rid="F7">Figs 62–63</xref>) with mentum withdrawn into prosternum; ligula hemispherical with apex slightly pointed or rounded, and long setae on apical region; labial palpus 3-segmented; palpomere I triangular shorter than II and III; II as long as III, broader apically with long setae on sub-apical region; III sparsely setose with sensilla on apex.</p><p>Pronotum (<xref ref-type="fig" rid="F3">Figs 11, 14, 17</xref>, <xref ref-type="fig" rid="F4">20, 23, 26</xref>, <xref ref-type="fig" rid="F5">29, 32, 35</xref>, <xref ref-type="fig" rid="F6">38</xref>) hemispherical or trapezoidal in dorsal view with anterior edge linear or slightly emarginate, broadest between middle and base; base broadly rounded with postero-medial edge extended, covering anterior half of scutellum; disc with explanate margin distinct or posterior half indistinct, smooth [except for <italic><tp:taxon-name>Stoiba fascicollis</tp:taxon-name></italic> (<xref ref-type="fig" rid="F4">Fig. 20</xref>) and <italic><tp:taxon-name>Stoiba marginata</tp:taxon-name></italic> (<xref ref-type="fig" rid="F5">Fig. 32</xref>)], slightly convex with longitudinal cleavage medially; margin area broader basally, slightly inclined upward, weakly punctate (except for some <italic><tp:taxon-name>Stoiba flavicollis</tp:taxon-name></italic> specimens withsmooth <!--PageBreak-->surface); profile irregularly trapezoidal, highest at base; lateral edge rounded to slightly angled with postero-lateral edge slightly extended.</p><p>Prosternum (<xref ref-type="fig" rid="F8">Fig. 64</xref>) flat or slightly convex; anterior prosternal edge linear to slightly curved, forming cervical cavity; prosternal process smooth or occasionally with shallow depression, reaching mesocoxae with arrow-shaped apex.</p><p>Mesonotum (<xref ref-type="fig" rid="F8">Fig. 65</xref>) transverse with basal edge line well-sclerotized, weakly fused to metanotum; scutellum well-sclerotized, triangular, convex with anterior half withdrawn into pronotal base.</p><p>Mesosternum (<xref ref-type="fig" rid="F8">Fig. 67</xref>) deeply notched; mesepisternal ridge well defined; mesosternal process extended to posterior end of mesocoxal cavity, fused to metasternum.</p><p>Metanotum (<xref ref-type="fig" rid="F8">Fig. 66</xref>) weakly sclerotized; scutellar groove and scutoscutellar suture distinct. Metasternum (<xref ref-type="fig" rid="F8">Fig. 67</xref>) flat or slightly convex medially with distinct longitudinal line, transverse posteriorly, laterally declined; intercoxal notch distinct, as long as or slightly shorter than hind trochanter.</p><p>Elytra (<xref ref-type="fig" rid="F3">Figs 11, 14, 17</xref>, <xref ref-type="fig" rid="F4">20, 23, 26</xref>, <xref ref-type="fig" rid="F5">29, 32, 35</xref>, <xref ref-type="fig" rid="F6">38</xref>) oval to round with base transverse, explanate laterally, moderately to distinctly convex; outline slightly to moderately discontinuous between anterior 1/3 and middle in dorsal view; surface fine scaled-like, shining to murky, finely to coarsely or roughly punctate; punctures evenly sized; brace (<xref ref-type="fig" rid="F10">Fig. 95</xref>) distinct with posterior end weakly connected to longitudinal carina forming angle; color various; margin area broadest between anterior 1/3 and middle, gradually narrower posteriorly. Hind wing (<xref ref-type="fig" rid="F10">Figs 92–93</xref>) fully developed or brachypterous.</p><p>Legs (<xref ref-type="fig" rid="F3">Figs 13, 16, 19</xref>, <xref ref-type="fig" rid="F4">22, 25, 28</xref>, <xref ref-type="fig" rid="F5">31, 34, 37</xref>, <xref ref-type="fig" rid="F6">40</xref>) slender, long, shiny, brown to black, extending beyond elytral margin; trochanters short, triangular; femora moderately broad, broadest at middle, much narrower toward base rather than distal end; tibiae as long as femur or slightly shorter, slightly broader apically with apical end notched, broadest at notched region; distal 1/3 (lateral areas of notched region) coarsely setose; with tarsomeres I, II, III, IV dorsally convex with long setae; ventral surface densely setose, pale; tarsomere I small, rounded triangular; II with apex slightly bilobed, 2 times as long as I; III deeply bilobed, <italic>ca</italic>. 3 times as long as I; IV 3 times as long as tarsomere I, slightly broader apically, covering base of claws; claws evenly curved, tapered with quadrate basal tooth.</p><p>Abdomen (<xref ref-type="fig" rid="F3">Figs 13, 16, 19</xref>, <xref ref-type="fig" rid="F4">22, 25, 28</xref>, <xref ref-type="fig" rid="F5">31, 34, 37</xref>, <xref ref-type="fig" rid="F6">40</xref>) fully covered by elytra, broad, rounded laterally, slightly convex medially; each ventrite well-sclerotized, same size in length (without hind coxal process on ventrite I), sparsely setose with posterior and lateral areas more setose; ventrite V much narrower than I–IV with longer setae.</p><p>Aedeagus (<xref ref-type="fig" rid="F8">Figs 68–71</xref>) curved in lateral view (only <italic><tp:taxon-name>Stoiba flavicollis</tp:taxon-name></italic> and <italic><tp:taxon-name>Stoiba swartzii</tp:taxon-name></italic> dissected), laid laterally (male genitalia deversement) with aedeagal base piece oval, membranous structure basally, slightly broader apically with apex pointed; tegmen sclerotized, Y-shaped; spicule V-shaped with anterior end slightly extended; ejaculatory duct longer than base piece; seminal vesicle slightly longer than base piece with sclerotized bead between ejaculatory duct and seminal vesicle.</p><p>Spermatheca (<xref ref-type="fig" rid="F8">Figs 72–80</xref>) irregular falcate or irregular J-shaped to C-shaped, short to elongated; receptacle distinct from pump with two openings; spermathecal duct various in shape and length, loosely coiled to moderately coiled or entwined.<!--PageBreak--></p></tp:treatment-sec><tp:treatment-sec sec-type="Remarks"><title>Remarks.</title><p>We found some morphological variation especially in body shape, pronotum, and elytra. From the dissected or sex-determined specimens we considered those variations in males and females, but could not find any sexual dimorphism.</p></tp:treatment-sec><tp:treatment-sec sec-type="Key to species"><title>Key to species</title><table-wrap content-type="key" position="anchor" orientation="portrait"><table><tbody><tr><td rowspan="1" colspan="1">1</td><td rowspan="1" colspan="1">Elytral disc mainly black to dark blue (Figs 14, 17, 20, 23, 29, 32, 35)</td><td rowspan="1" colspan="1">2</td></tr><tr><td rowspan="1" colspan="1">–</td><td rowspan="1" colspan="1">Elytral disc brown to reddish brown with or without blue metallic tint (Figs 11, 26, 38)</td><td rowspan="1" colspan="1">8</td></tr><tr><td rowspan="1" colspan="1">2(1)</td><td rowspan="1" colspan="1">Pronotum bicolored (Figs 20, 32); pronotal disc black with margin area brown to reddish brown; prosternal process black with black coloration extending to hypomeron; meso-, metafemur (Figs 22, 34) with more than proximal 1/3 black</td><td rowspan="1" colspan="1">3</td></tr><tr><td rowspan="1" colspan="1">–</td><td rowspan="1" colspan="1">Pronotum unicolored (brown or pitchy brown; Figs 14, 17, 23, 29, 35); prosternal process black with hypomeron brown to dark brown; each femur brown with less than proximal 1/3 black (Fig. 19, 19, 25, 31, 37)</td><td rowspan="1" colspan="1">4</td></tr><tr><td rowspan="1" colspan="1">3(2)</td><td rowspan="1" colspan="1">Elytra and pronotum (Fig. 20) finely punctate with surface scale-like; elytra unicolored (black or dark blue); prosternum (Fig. 22) black with black coloration extending to antero-lateral area of hypomeron; elytral base as wide as pronotal base (Fig. 20); hind wing fully developed; meso-, metafemur up to half black (Fig. 21)</td><td rowspan="1" colspan="1"><italic><tp:taxon-name>Stoiba fascicollis</tp:taxon-name></italic> Blake</td></tr><tr><td rowspan="1" colspan="1">–</td><td rowspan="1" colspan="1">Elytra and pronotum (Fig. 32) coarsely and roughly punctate; prosternum (Fig. 34) black with black coloration extending to middle of hypomeron; elytra (Fig. 32) bicolored with disc black; black coloration extending to middle of elytra margin area, surrounded by brown margin area; elytral base (Fig. 32) distinctly broader than pronotal base; hind wing brachypterous (Fig. 32); femora (Fig. 34) with more than proximal half black</td><td rowspan="1" colspan="1"><italic><tp:taxon-name>Stoiba marginata</tp:taxon-name></italic> Blake</td></tr><tr><td rowspan="1" colspan="1">4(2)</td><td rowspan="1" colspan="1">Pronotum (Fig. 35) pitchy brown or black; antennae, thoracic sterna, coxae, tarsi black with head, femora, tibiae blackish brown (Fig. 37); hind wing brachypterous</td><td rowspan="1" colspan="1"><italic><tp:taxon-name>Stoiba nigricans</tp:taxon-name></italic> Zayas</td></tr><tr><td rowspan="1" colspan="1">–</td><td rowspan="1" colspan="1">Pronotum (Figs 14, 17, 23, 29) brown to reddish brown; thoracic sterna, coxae, trochanters, distal region of femora brown to reddish brown; proximal end of femora black (Figs 16, 19, 25, 31); hind wing fully developed or brachypterous</td><td rowspan="1" colspan="1">5</td></tr><tr><td rowspan="1" colspan="1">5(4)</td><td rowspan="1" colspan="1">Pronotum hemispherical without angle at posterior 1/3 of lateral edge; elytra (Fig. 29) dark blue to purple; margin in posterior half narrow, indistinct (Fig. 29); hind wing fully developed</td><td rowspan="1" colspan="1"><italic><tp:taxon-name>Stoiba indivisa</tp:taxon-name></italic> Blake</td></tr><tr><td rowspan="1" colspan="1">–</td><td rowspan="1" colspan="1">Pronotum trapezoidal, rarely hemispherical; elytra (Figs 14, 17, 23) black to bluish black; margin in posterior half wide, distinct; hind wing brachypterous or fully developed</td><td rowspan="1" colspan="1">6</td></tr><tr><td rowspan="1" colspan="1">6(5)</td><td rowspan="1" colspan="1">Antennomere XI pale (Figs 4, 17, 23)</td><td rowspan="1" colspan="1">7</td></tr><tr><td rowspan="1" colspan="1">–</td><td rowspan="1" colspan="1">Antennomere XI black (Figs 3, 14, 48)</td><td rowspan="1" colspan="1"><italic><tp:taxon-name>Stoiba bruneri</tp:taxon-name></italic> Blake</td></tr><tr><td rowspan="1" colspan="1">7(6)</td><td rowspan="1" colspan="1">Body distinctly convex (Fig. 18); elytral base much broader than pronotal base (Fig. 17); elytra broadest near basal 1/3, black without metallic luster</td><td rowspan="1" colspan="1"><italic><tp:taxon-name>Stoiba clarildae</tp:taxon-name></italic> Zayas</td></tr><tr><td rowspan="1" colspan="1">–</td><td rowspan="1" colspan="1">Body moderately convex (Fig. 24); elytral base as broad as pronotal base or slightly broader than pronotal base (Fig. 23); elytra broadest near middle, brownish black to black with weak metallic luster</td><td rowspan="1" colspan="1"><italic><tp:taxon-name>Stoiba flavicollis</tp:taxon-name></italic> (Klug)</td></tr><tr><td rowspan="1" colspan="1">8(1)</td><td rowspan="1" colspan="1">Body (Fig. 12) distinctly convex; mandible (Fig. 58) with 5 teeth; pronotum and elytra (Figs 11–12) opaque; elytra (Fig. 11) coarsely and roughly punctate; collected from Cuba</td><td rowspan="1" colspan="1"><italic><tp:taxon-name>Stoiba angusticollis</tp:taxon-name></italic> (Suffrian)</td></tr><tr><td rowspan="1" colspan="1">–</td><td rowspan="1" colspan="1">Body (Figs 27, 39) moderately convex; mandible (Fig. 59) with 4 teeth or 4 teeth with additional small vestigial tooth ventrally; elytra (Figs 26, 38) finely punctate; collected from Jamaica</td><td rowspan="1" colspan="1">9</td></tr><tr><td rowspan="1" colspan="1">9(8)</td><td rowspan="1" colspan="1">Body (Fig. 26) unicolored (leathery brown to reddish brown); posterior half of explanate margin not well defined</td><td rowspan="1" colspan="1"><italic><tp:taxon-name>Stoiba fuscicornis</tp:taxon-name></italic> Blake</td></tr><tr><td rowspan="1" colspan="1">–</td><td rowspan="1" colspan="1">Pronotum and elytra (Fig. 38) shiny; elytra opalescent, always darker (or more reddish) than pronotum; elytral disc moderately defined</td><td rowspan="1" colspan="1"><italic><tp:taxon-name>Stoiba swartzii</tp:taxon-name></italic> (Thunberg)</td></tr></tbody></table></table-wrap></tp:treatment-sec><tp:treatment-sec><!--Section generated to contain objects referenced in tp:taxon-treatment.--><fig id="F3" position="float" orientation="portrait"><label>Figures 11–19.</label><caption><p>Habitus.<bold>11–13</bold> <italic><tp:taxon-name>Stoiba angusticollis</tp:taxon-name></italic> <bold>11</bold> dorsal view <bold>12</bold> lateral view <bold>13</bold> ventral view <bold>14–16</bold> <italic><tp:taxon-name>Stoiba bruneri</tp:taxon-name></italic> <bold>14</bold> dorsal view <bold>15</bold> lateral view <bold>16</bold> ventral view <bold>17–19</bold> <italic><tp:taxon-name>Stoiba clarildae</tp:taxon-name></italic> (Holotype) <bold>17</bold> dorsal view <bold>18</bold> lateral view <bold>19</bold> ventral view. (scale bar = 1.0 mm)</p></caption><graphic xmlns:xlink="http://www.w3.org/1999/xlink" xlink:href="ZooKeys-224-001-g003.jpg" position="float" orientation="portrait" xlink:type="simple"/></fig><fig id="F4" position="float" orientation="portrait"><label>Figures 20–28.</label><caption><p>Habitus. <bold>20–22</bold> <italic><tp:taxon-name>Stoiba fascicollis</tp:taxon-name></italic> <bold>20</bold> dorsal view <bold>21</bold> lateral view <bold>22</bold> ventral view <bold>23–25</bold> <italic><tp:taxon-name>Stoiba flavicollis</tp:taxon-name></italic> (Syntype) <bold>23</bold> dorsal view <bold>24</bold> lateral view <bold>25</bold> ventral view <bold>26–28</bold> <italic><tp:taxon-name>Stoiba fuscicornis</tp:taxon-name></italic> <bold>26</bold> dorsal view <bold>27</bold> lateral view <bold>28</bold> ventral view. (scale bar = 1.0 mm)</p></caption><graphic xmlns:xlink="http://www.w3.org/1999/xlink" xlink:href="ZooKeys-224-001-g004.jpg" position="float" orientation="portrait" xlink:type="simple"/></fig><fig id="F5" position="float" orientation="portrait"><label>Figures 29–37.</label><caption><p>Habitus. <bold>29–31</bold> <italic><tp:taxon-name>Stoiba indivisa</tp:taxon-name></italic> <bold>29</bold> dorsal view <bold>30</bold> lateral view <bold>31</bold> ventral view <bold>32–34</bold> <italic><tp:taxon-name>Stoiba marginata</tp:taxon-name></italic> <bold>32</bold> dorsal view <bold>33</bold> lateral view <bold>34</bold> ventral view <bold>35–37</bold> <italic><tp:taxon-name>Stoiba nigricans</tp:taxon-name></italic> <bold>35 </bold>dorsal view <bold>36</bold> lateral view <bold>37</bold> ventral view (scale bar = 1.0 mm)</p></caption><graphic xmlns:xlink="http://www.w3.org/1999/xlink" xlink:href="ZooKeys-224-001-g005.jpg" position="float" orientation="portrait" xlink:type="simple"/></fig><fig id="F6" position="float" orientation="portrait"><label>Figures 38–43.</label><caption><p>Habitus. <bold>38–40</bold> <italic><tp:taxon-name>Stoiba swartzii</tp:taxon-name></italic> (Holotype) <bold>38</bold> dorsal view <bold>39</bold> lateral view <bold>40</bold> ventral view <bold>41</bold> paratype of <italic><tp:taxon-name>Stoiba rufa</tp:taxon-name></italic> (=<italic><tp:taxon-name>Stoiba swartzii</tp:taxon-name></italic>) <bold>42–43</bold> <italic><tp:taxon-name>Stoiba swartzii</tp:taxon-name></italic>. (scale bar = 1.0 mm)</p></caption><graphic xmlns:xlink="http://www.w3.org/1999/xlink" xlink:href="ZooKeys-224-001-g006.jpg" position="float" orientation="portrait" xlink:type="simple"/></fig><fig id="F7" position="float" orientation="portrait"><label>Figures 44–63.</label><caption><p>Head of <italic><tp:taxon-name>Stoiba flavicollis</tp:taxon-name></italic>. <bold>44</bold> dorsal view <bold>45</bold> anterior view <bold>46</bold> ventral view <bold>47–56</bold> antennae <bold>47</bold> <italic><tp:taxon-name>Stoiba angusticollis</tp:taxon-name></italic> <bold>48</bold> <italic><tp:taxon-name>Stoiba bruneri</tp:taxon-name></italic> <bold>49</bold> <italic><tp:taxon-name>Stoiba clarildae</tp:taxon-name></italic> <bold>50</bold> <italic><tp:taxon-name>Stoiba fascicornis</tp:taxon-name></italic> <bold>51</bold> <italic><tp:taxon-name>Stoiba flavicollis</tp:taxon-name></italic> <bold>52 </bold><italic><tp:taxon-name>Stoiba fuscicornis</tp:taxon-name></italic> <bold>53</bold> <italic><tp:taxon-name>Stoiba indivisa</tp:taxon-name></italic> <bold>54</bold> <italic><tp:taxon-name>Stoiba marginata</tp:taxon-name></italic> <bold>55</bold> <italic><tp:taxon-name>Stoiba nigricans</tp:taxon-name></italic> <bold>56</bold> <italic><tp:taxon-name>Stoiba swartzii</tp:taxon-name></italic> <bold>57–63</bold> mouth parts <bold>57</bold> labrum (<italic><tp:taxon-name>Stoiba flavicollis</tp:taxon-name></italic>) <bold>58</bold> mandible (<italic><tp:taxon-name>Stoiba flavicollis</tp:taxon-name></italic>) <bold>59</bold> mandible (<italic><tp:taxon-name>Stoiba swartzii</tp:taxon-name></italic>) <bold>60</bold> maxilla (<italic><tp:taxon-name>Stoiba flavicollis</tp:taxon-name></italic>) <bold>61 </bold>maxilla (<italic><tp:taxon-name>Stoiba swartzii</tp:taxon-name></italic>) <bold>62</bold> labium (<italic><tp:taxon-name>Stoiba flavicollis</tp:taxon-name></italic>) <bold>63</bold> labium (<italic><tp:taxon-name>Stoiba swartzii</tp:taxon-name></italic>). (scale bar = 1.0 mm)</p></caption><graphic xmlns:xlink="http://www.w3.org/1999/xlink" xlink:href="ZooKeys-224-001-g007.jpg" position="float" orientation="portrait" xlink:type="simple"/></fig><fig id="F8" position="float" orientation="portrait"><label>Figures 64–80.</label><caption><p>Thorax. <bold>64</bold> prosternum <bold>65</bold> mesonotum <bold>66</bold> metanotum <bold>67</bold>, meso-, metathoracic sterna <bold>68–69</bold> male genitalia (<italic><tp:taxon-name>Stoiba flavicollis</tp:taxon-name></italic>) <bold>70–71</bold> male genitalia (<italic><tp:taxon-name>Stoiba swartzii</tp:taxon-name></italic>) <bold>72–80</bold> Spermathecae <bold>72</bold> <italic><tp:taxon-name>Stoiba angusticollis</tp:taxon-name></italic> <bold>73</bold> <italic><tp:taxon-name>Stoiba bruneri</tp:taxon-name></italic> <bold>74</bold> <italic><tp:taxon-name>Stoiba fascicornis</tp:taxon-name></italic> <bold>75</bold> <italic><tp:taxon-name>Stoiba flavicollis</tp:taxon-name></italic> <bold>76</bold> <italic><tp:taxon-name>Stoiba fuscicornis</tp:taxon-name></italic> <bold>77</bold> <italic><tp:taxon-name>Stoiba marginata</tp:taxon-name></italic> <bold>78</bold> <italic><tp:taxon-name>Stoiba nigricans</tp:taxon-name></italic> <bold>79</bold> <italic><tp:taxon-name>Stoiba swartzii</tp:taxon-name></italic> <bold>80</bold> <italic><tp:taxon-name>Stoiba rufa</tp:taxon-name></italic> (=<italic><tp:taxon-name>Stoiba swartzii</tp:taxon-name></italic>). (scale bar = 1.0 mm)</p></caption><graphic xmlns:xlink="http://www.w3.org/1999/xlink" xlink:href="ZooKeys-224-001-g008.jpg" position="float" orientation="portrait" xlink:type="simple"/></fig><fig id="F10" position="float" orientation="portrait"><label>Figures 92–105.</label><caption><p>Hind wings <bold>92</bold> fully developed hind wing (<italic><tp:taxon-name>Stoiba flavicollis</tp:taxon-name></italic>) <bold>93</bold> brachypterous wing (<italic><tp:taxon-name>Stoiba flavicollis</tp:taxon-name></italic>) <bold>94</bold> vestigial wing (<italic><tp:taxon-name>Elytrogona gemmata</tp:taxon-name></italic>) <bold>95–96</bold> ventral surface of elytra <bold>95</bold> <italic><tp:taxon-name>Stoiba flavicollis</tp:taxon-name></italic> <bold>96</bold> <italic><tp:taxon-name>Elytrogona gemmata</tp:taxon-name></italic>. <bold>97–98</bold> basal tooth of claw <bold>97</bold> <italic><tp:taxon-name>Stoiba flavicollis</tp:taxon-name></italic> <bold>98</bold> <italic><tp:taxon-name>Elytrogona gemmata</tp:taxon-name></italic> <bold>99</bold> male genitalia of <italic><tp:taxon-name>Asteriza flavicornis</tp:taxon-name></italic> <bold>100</bold> mandible (<italic><tp:taxon-name>Spaethiella</tp:taxon-name></italic> sp.) <bold>101</bold> mandible (<italic><tp:taxon-name>Asteriza flavicornis</tp:taxon-name></italic>) <bold>102</bold> labium (<italic><tp:taxon-name>Spaethiella</tp:taxon-name></italic> sp.) <bold>103</bold> labium (<italic><tp:taxon-name>Asteriza flavicornis</tp:taxon-name></italic>) <bold>104</bold> metendosternite (<italic><tp:taxon-name>Stoiba flavicollis</tp:taxon-name></italic>) <bold>105</bold> metendosternite (<italic><tp:taxon-name>Elytrogona gemmata</tp:taxon-name></italic>).</p></caption><graphic xmlns:xlink="http://www.w3.org/1999/xlink" xlink:href="ZooKeys-224-001-g010.jpg" position="float" orientation="portrait" xlink:type="simple"/></fig></tp:treatment-sec><ref-list><ref id="B18"><mixed-citation xmlns:xlink="http://www.w3.org/1999/xlink" xlink:type="simple"><person-group><name name-style="western"><surname>Hincks</surname><given-names>WD</given-names></name></person-group> (<year>1952</year>)<article-title> The genera of the Cassidinae (Coleoptera: Chrysomelidae).</article-title><source>Transactions of the Royal Entomological Society of London </source><volume>103</volume>: <fpage>327</fpage>-<lpage>358</lpage>. doi: <ext-link ext-link-type="uri" xlink:href="http://dx.doi.org/10.1111/j.1365-2311.1952.tb01061.x" xlink:type="simple">10.1111/j.1365-2311.1952.tb01061.x</ext-link></mixed-citation></ref><ref id="B22"><mixed-citation xmlns:xlink="http://www.w3.org/1999/xlink" xlink:type="simple"><person-group><name name-style="western"><surname>Jolivet</surname><given-names>P</given-names></name></person-group> (<year>1959</year>)<article-title> Recherches sur l’aile des Chrysomeloidea (Coleoptera).</article-title><source>PhD Thesis, Paris, France: Paris University and Memoires de l’Institut Royal des Sciences Naturelles Belgique </source><volume>58</volume>: <fpage>1</fpage>-<lpage>152</lpage>.</mixed-citation></ref><ref id="B34"><mixed-citation xmlns:xlink="http://www.w3.org/1999/xlink" xlink:type="simple"><person-group><name name-style="western"><surname>Seeno</surname><given-names>TN</given-names></name><name name-style="western"><surname>Wilcox</surname><given-names>JA</given-names></name></person-group> (<year>1982</year>)<article-title> Leaf beetle genera.</article-title><source>Entomography </source><volume>1</volume>: <fpage>1</fpage>-<lpage>221</lpage>.</mixed-citation></ref><ref id="B23"><mixed-citation xmlns:xlink="http://www.w3.org/1999/xlink" xlink:type="simple"><person-group><name name-style="western"><surname>Jolivet</surname><given-names>P</given-names></name><name name-style="western"><surname>Hawkeswood</surname><given-names>TJ</given-names></name></person-group> (<year>1995</year>)<source> Host-plants of Chrysomelidae of the world.</source><publisher-name>Backhuys</publisher-name>, <publisher-loc>Leiden</publisher-loc>, <lpage>281</lpage> pp.</mixed-citation></ref><ref id="B10"><mixed-citation xmlns:xlink="http://www.w3.org/1999/xlink" xlink:type="simple"><person-group><name name-style="western"><surname>Borowiec</surname><given-names>L</given-names></name></person-group> (<year>1999</year>)<source> A World Catalogue of the Cassidinae (Coleoptera: Chrysomelidae).</source><publisher-name>Biologica Silesiae</publisher-name>, <publisher-loc>Wrocław</publisher-loc>, <lpage>476</lpage> pp.</mixed-citation></ref><ref id="B13"><mixed-citation xmlns:xlink="http://www.w3.org/1999/xlink" xlink:type="simple"><person-group><name name-style="western"><surname>Chaboo</surname><given-names>CS</given-names></name></person-group> (<year>2000</year>)<article-title> Revision and phylogeny of the Caribbean genus <italic>Elytrogona</italic> (Coleoptera: Chrysomelidae: Cassidinae: Stolaini).</article-title><source>Coleopterists Bulletin </source><volume>54</volume> (<issue>3</issue>): <fpage>379</fpage>-<lpage>394</lpage>. doi: <ext-link ext-link-type="uri" xlink:href="http://dx.doi.org/10.1649/0010-065X(2000)054[0379:RAPOTC]2.0.CO;2" xlink:type="simple">10.1649/0010-065X(2000)054[0379:RAPOTC]2.0.CO;2</ext-link></mixed-citation></ref><ref id="B24"><mixed-citation xmlns:xlink="http://www.w3.org/1999/xlink" xlink:type="simple"><person-group><name name-style="western"><surname>Jolivet</surname><given-names>P</given-names></name><name name-style="western"><surname>Verma</surname><given-names>KK</given-names></name></person-group> (<year>2002</year>)<source> Biology of leaf beetles.</source><publisher-name>Intercept Ltd, Andover</publisher-name>, <publisher-loc>USA</publisher-loc>, <lpage>332</lpage> pp.</mixed-citation></ref><ref id="B14"><mixed-citation xmlns:xlink="http://www.w3.org/1999/xlink" xlink:type="simple"><person-group><name name-style="western"><surname>Chaboo</surname><given-names>CS</given-names></name></person-group> (<year>2007</year>)<article-title> Biology and phylogeny of Cassidinae Gyllenhal (tortoise and leaf-mining beetles) (Coleoptera: Chrysomelidae).</article-title><source>Bulletin of the American Museum of Natural History </source><volume>305</volume>: <fpage>1</fpage>-<lpage>250</lpage>. doi: <ext-link ext-link-type="uri" xlink:href="http://dx.doi.org/10.1206/0003-0090(2007)305[1:BAPOTC]2.0.CO;2" xlink:type="simple">10.1206/0003-0090(2007)305[1:BAPOTC]2.0.CO;2</ext-link></mixed-citation></ref><ref id="B12"><mixed-citation xmlns:xlink="http://www.w3.org/1999/xlink" xlink:type="simple"><person-group><name name-style="western"><surname>Borowiec</surname><given-names>L</given-names></name><name name-style="western"><surname>Świętojańska</surname><given-names>J</given-names></name></person-group> (<year>2012</year>)<source> Cassidinae of the world – an interactive manual (Colecoptera: Chrysomelidae) <ext-link ext-link-type="uri" xlink:href="http://www.biol.uni.wroc.pl/cassidae/katalog%20internetowy/index.htm" xlink:type="simple">http://www.biol.uni.wroc.pl/cassidae/katalog%20internetowy/index.htm</ext-link>  [date of access, Sept.14<sup>th</sup> 2012]</source></mixed-citation></ref></ref-list></tp:taxon-treatment>
