# Supplementary material for: A revision and phylogenetic analysis of Stoiba Spaeth 1909 (Coleoptera, Chrysomelidae)
Source: Zookeys. 2012 Sep 28;(224):1–36. doi: 10.3897/zookeys.224.2964 (PMC3487644; doi:10.3897/zookeys.224.2964)
Supplement: XML Treatment for Stoiba angusticollis [file zookeys.224.2964-treatment2.xml]

<!DOCTYPE tp:taxon-treatment
  PUBLIC "-//TaxonX//DTD Taxonomic Treatment Publishing DTD v0 20100105//EN" "tax-treatment-NSO.dtd">
<tp:taxon-treatment xmlns:tp="http://www.plazi.org/taxpub"><tp:treatment-meta><mixed-citation publication-type="journal"><person-group><name><surname>Shin</surname><given-names>Chulwoo</given-names></name><name><surname>Chaboo</surname><given-names>Caroline S.</given-names></name></person-group><article-title>A revision and phylogenetic analysis of 
                    <italic>Stoiba</italic> Spaeth 1909 (Coleoptera, Chrysomelidae)
                </article-title><source>Zookeys</source><day>28</day><month>9</month><year>2012</year><volume>2012</volume><issue>224</issue><fpage>1</fpage><lpage>36</lpage><pub-id pub-id-type="doi">10.3897/zookeys.224.2964</pub-id></mixed-citation></tp:treatment-meta><tp:nomenclature><tp:taxon-name>
                        <tp:taxon-name-part taxon-name-part-type="genus">Stoiba</tp:taxon-name-part>
                        <tp:taxon-name-part taxon-name-part-type="species">angusticollis</tp:taxon-name-part>
                    <object-id xmlns:xlink="http://www.w3.org/1999/xlink" xlink:type="simple">http://species-id.net/wiki/Stoiba_angusticollis</object-id>
								</tp:taxon-name><tp:taxon-authority>(Suffrian, 1868)</tp:taxon-authority><xref ref-type="fig" rid="F3">Figures 11–13</xref><tp:nomenclature-citation-list><tp:nomenclature-citation><tp:taxon-name>Chelymorpha angusticollis</tp:taxon-name><comment><xref ref-type="bibr" rid="B38">Suffrian 1868</xref>: 239; <xref ref-type="bibr" rid="B16">Gemminger and Harold 1876</xref>: 3638 [catalog]; <xref ref-type="bibr" rid="B27">Leng and Mutchler 1914</xref>: 458 [list of the West Indies <tp:taxon-name>Coleoptera</tp:taxon-name>].</comment></tp:nomenclature-citation><tp:nomenclature-citation><tp:taxon-name>Stoiba angusticollis</tp:taxon-name><comment>: <xref ref-type="bibr" rid="B36">Spaeth 1909</xref>: 720 [catalog], <xref ref-type="bibr" rid="B37">1914</xref>: 51 [catalog]; <xref ref-type="bibr" rid="B1">Blackwelder 1946</xref>: 743 [checklist]; <xref ref-type="bibr" rid="B43">Wilcox 1975</xref>: 151 [checklist]; <xref ref-type="bibr" rid="B9">Borowiec 1996</xref>: 229 [faunistic record], <xref ref-type="bibr" rid="B10">1999</xref>: 130 [catalog]; <xref ref-type="bibr" rid="B41">Takizawa 2003</xref>: 105 [checklist]; <xref ref-type="bibr" rid="B12">Borowiec and Świętojańska 2012</xref> [online catalog].</comment></tp:nomenclature-citation></tp:nomenclature-citation-list></tp:nomenclature><tp:treatment-sec sec-type="Type material"><title>Type material.</title><p>Unknown.</p></tp:treatment-sec><tp:treatment-sec sec-type="Type locality"><title>Type locality.</title><p>“Cuba”</p></tp:treatment-sec><tp:treatment-sec sec-type="Specimens examined"><title>Specimens examined.</title><p>Cuba: Prov. La Havana: ex FC Bowditch collection (MCZ: 2); ex F Monrós collection (USNM: 1); no further data (AMNH: 2; MCZ: 1; MMUE: 1; USNM: 1); Pinar del Rio: Pan de Guajaibon, May 17 1953, MJ Jaume (INHS: 1); Soroa July 6–7 1974, Z&amp;M Mészáros (UWCP: 1).</p></tp:treatment-sec><tp:treatment-sec sec-type="Diagnosis"><title>Diagnosis. </title><p><italic><tp:taxon-name>Stoiba angusticollis</tp:taxon-name></italic> is one of three species with brown tone elytra. This species is easily distinguished from the other two <italic><tp:taxon-name>Stoiba</tp:taxon-name></italic> species (<italic><tp:taxon-name>Stoiba fuscicornis</tp:taxon-name></italic> and <italic><tp:taxon-name>Stoiba swartzii</tp:taxon-name></italic>) with brown elytra by body shape, dorsal surface coarsely and roughly punctate, opaque coloration, mouth parts, and collecting locality. Body distinctly (<xref ref-type="fig" rid="F3">Fig. 12</xref>) convex; dorsal surface coarsely and densely punctate (<xref ref-type="fig" rid="F3">Fig. 11</xref>), opaque brown; mandible (<xref ref-type="fig" rid="F7">Fig. 58</xref>) with 5 teeth; maxillary palpus (<xref ref-type="fig" rid="F7">Fig. 60</xref>) and labial palpus (<xref ref-type="fig" rid="F7">Fig. 62</xref>) compact; collection locality in Cuba.<!--PageBreak--></p></tp:treatment-sec><tp:treatment-sec sec-type="Description"><title>Description.</title><p>Adult (n=10) length 6.1–8.0 mm, width 6.0–7.8 mm. Body (<xref ref-type="fig" rid="F3">Figs 11–13</xref>) rounded with elytral base broader than pronotal base; profile (<xref ref-type="fig" rid="F3">Fig. 12</xref>), 0.5 times as convex as long, often discontinuous between pronotal and elytral bases, highest at anterior 1/3 of elytra; color brown to reddish brown, opaque; surface texture scale-like, roughly and coarsely punctate. Antenna (<xref ref-type="fig" rid="F3">Figs 11</xref>, <xref ref-type="fig" rid="F7">47</xref>) as long as or slightly longer than pronotal lateral edge; antennomeres I–II reddish brown, shiny, darker apically; III long, broader apically, 2 times longer than II, 1.2 times longer than IV; V–XI pubescent with long setae on apex. Mandible with 5 teeth; maxillary palpus and labial palpus compact. Pronotum (<xref ref-type="fig" rid="F3">Fig. 11</xref>) hemispherical with anterior margin slightly emarginate; disc slightly convex with longitudinal cleavage on surface medially. Elytra distinctly convex, finely and more coarsely punctate than pronotum. Spermatheca (<xref ref-type="fig" rid="F8">Fig. 72</xref>) falcate with two openings; receptacle 0.2 times as long as pump; spermathecal duct moderately coiled.</p><fig id="F3" position="float" orientation="portrait"><label>Figures 11–19.</label><caption><p>Habitus.<bold>11–13</bold> <italic><tp:taxon-name>Stoiba angusticollis</tp:taxon-name></italic> <bold>11</bold> dorsal view <bold>12</bold> lateral view <bold>13</bold> ventral view <bold>14–16</bold> <italic><tp:taxon-name>Stoiba bruneri</tp:taxon-name></italic> <bold>14</bold> dorsal view <bold>15</bold> lateral view <bold>16</bold> ventral view <bold>17–19</bold> <italic><tp:taxon-name>Stoiba clarildae</tp:taxon-name></italic> (Holotype) <bold>17</bold> dorsal view <bold>18</bold> lateral view <bold>19</bold> ventral view. (scale bar = 1.0 mm)</p></caption><graphic xmlns:xlink="http://www.w3.org/1999/xlink" xlink:href="ZooKeys-224-001-g003.jpg" position="float" orientation="portrait" xlink:type="simple"/></fig></tp:treatment-sec><tp:treatment-sec sec-type="Distribution"><title>Distribution.</title><p>Cuba: Prov. La Havana; Pinar del Rio.</p></tp:treatment-sec><tp:treatment-sec sec-type="Remarks"><title>Remarks.</title><p>Our description was made by observing the examined specimens and comparing to the original description (<xref ref-type="bibr" rid="B38">Suffrian 1868</xref>). The original description is sufficient to recognize the species with features such as convex body, coloration, and collecting location. The description corresponds to our observation.</p></tp:treatment-sec><tp:treatment-sec><!--Section generated to contain objects referenced in tp:taxon-treatment.--><fig id="F7" position="float" orientation="portrait"><label>Figures 44–63.</label><caption><p>Head of <italic><tp:taxon-name>Stoiba flavicollis</tp:taxon-name></italic>. <bold>44</bold> dorsal view <bold>45</bold> anterior view <bold>46</bold> ventral view <bold>47–56</bold> antennae <bold>47</bold> <italic><tp:taxon-name>Stoiba angusticollis</tp:taxon-name></italic> <bold>48</bold> <italic><tp:taxon-name>Stoiba bruneri</tp:taxon-name></italic> <bold>49</bold> <italic><tp:taxon-name>Stoiba clarildae</tp:taxon-name></italic> <bold>50</bold> <italic><tp:taxon-name>Stoiba fascicornis</tp:taxon-name></italic> <bold>51</bold> <italic><tp:taxon-name>Stoiba flavicollis</tp:taxon-name></italic> <bold>52 </bold><italic><tp:taxon-name>Stoiba fuscicornis</tp:taxon-name></italic> <bold>53</bold> <italic><tp:taxon-name>Stoiba indivisa</tp:taxon-name></italic> <bold>54</bold> <italic><tp:taxon-name>Stoiba marginata</tp:taxon-name></italic> <bold>55</bold> <italic><tp:taxon-name>Stoiba nigricans</tp:taxon-name></italic> <bold>56</bold> <italic><tp:taxon-name>Stoiba swartzii</tp:taxon-name></italic> <bold>57–63</bold> mouth parts <bold>57</bold> labrum (<italic><tp:taxon-name>Stoiba flavicollis</tp:taxon-name></italic>) <bold>58</bold> mandible (<italic><tp:taxon-name>Stoiba flavicollis</tp:taxon-name></italic>) <bold>59</bold> mandible (<italic><tp:taxon-name>Stoiba swartzii</tp:taxon-name></italic>) <bold>60</bold> maxilla (<italic><tp:taxon-name>Stoiba flavicollis</tp:taxon-name></italic>) <bold>61 </bold>maxilla (<italic><tp:taxon-name>Stoiba swartzii</tp:taxon-name></italic>) <bold>62</bold> labium (<italic><tp:taxon-name>Stoiba flavicollis</tp:taxon-name></italic>) <bold>63</bold> labium (<italic><tp:taxon-name>Stoiba swartzii</tp:taxon-name></italic>). (scale bar = 1.0 mm)</p></caption><graphic xmlns:xlink="http://www.w3.org/1999/xlink" xlink:href="ZooKeys-224-001-g007.jpg" position="float" orientation="portrait" xlink:type="simple"/></fig><fig id="F8" position="float" orientation="portrait"><label>Figures 64–80.</label><caption><p>Thorax. <bold>64</bold> prosternum <bold>65</bold> mesonotum <bold>66</bold> metanotum <bold>67</bold>, meso-, metathoracic sterna <bold>68–69</bold> male genitalia (<italic><tp:taxon-name>Stoiba flavicollis</tp:taxon-name></italic>) <bold>70–71</bold> male genitalia (<italic><tp:taxon-name>Stoiba swartzii</tp:taxon-name></italic>) <bold>72–80</bold> Spermathecae <bold>72</bold> <italic><tp:taxon-name>Stoiba angusticollis</tp:taxon-name></italic> <bold>73</bold> <italic><tp:taxon-name>Stoiba bruneri</tp:taxon-name></italic> <bold>74</bold> <italic><tp:taxon-name>Stoiba fascicornis</tp:taxon-name></italic> <bold>75</bold> <italic><tp:taxon-name>Stoiba flavicollis</tp:taxon-name></italic> <bold>76</bold> <italic><tp:taxon-name>Stoiba fuscicornis</tp:taxon-name></italic> <bold>77</bold> <italic><tp:taxon-name>Stoiba marginata</tp:taxon-name></italic> <bold>78</bold> <italic><tp:taxon-name>Stoiba nigricans</tp:taxon-name></italic> <bold>79</bold> <italic><tp:taxon-name>Stoiba swartzii</tp:taxon-name></italic> <bold>80</bold> <italic><tp:taxon-name>Stoiba rufa</tp:taxon-name></italic> (=<italic><tp:taxon-name>Stoiba swartzii</tp:taxon-name></italic>). (scale bar = 1.0 mm)</p></caption><graphic xmlns:xlink="http://www.w3.org/1999/xlink" xlink:href="ZooKeys-224-001-g008.jpg" position="float" orientation="portrait" xlink:type="simple"/></fig></tp:treatment-sec><ref-list><ref id="B38"><mixed-citation xmlns:xlink="http://www.w3.org/1999/xlink" xlink:type="simple"><person-group><name name-style="western"><surname>Suffrian</surname><given-names>E</given-names></name></person-group> (<year>1868</year>)<article-title> Verzeichniss der von Dr. Gundlach auf der Insel Cuba gesammelten Chrysomelinen.</article-title><source>Archiv Für Naturgeschichte </source><volume>34</volume>: <fpage>163</fpage>-<lpage>252</lpage>.</mixed-citation></ref><ref id="B16"><mixed-citation xmlns:xlink="http://www.w3.org/1999/xlink" xlink:type="simple"><person-group><name name-style="western"><surname>Gemminger</surname><given-names>M</given-names></name><name name-style="western"><surname>von Harold</surname><given-names>E</given-names></name></person-group> (<year>1876</year>)<article-title> Catalogus Coleopterorum hucusquedescriptorum synonymicus et systematicus.</article-title><source>Chrysomelidae (II), Languriidae, Erotylidae, Endomychidae, Coccinellidae, Coryophidae, Platypsyllidae, Acredit Index Generum universalis </source><volume>12</volume>: <fpage>3479</fpage>-<lpage>3822</lpage>.</mixed-citation></ref><ref id="B27"><mixed-citation xmlns:xlink="http://www.w3.org/1999/xlink" xlink:type="simple"><person-group><name name-style="western"><surname>Leng</surname><given-names>CW</given-names></name><name name-style="western"><surname>Mutchler</surname><given-names>AJ</given-names></name></person-group> (<year>1914</year>)<article-title> A preliminary list of the Coleoptera of the West Indies as recorded to Jan. 1, 1914.</article-title><source>Bulletin of the American Museum of Natural History </source><volume>35</volume> (<issue>30</issue>): <fpage>391</fpage>-<lpage>493</lpage>.</mixed-citation></ref><ref id="B36"><mixed-citation xmlns:xlink="http://www.w3.org/1999/xlink" xlink:type="simple"><person-group><name name-style="western"><surname>Spaeth</surname><given-names>F</given-names></name></person-group> (<year>1909</year>)<article-title> Kritische Studien über <italic>Chelymorpha</italic> Boheman und die verwandten Gattungen (Col.).</article-title><source>DeutscheEntomologischeZeitschrift </source><volume>1909</volume>: <fpage>715</fpage>-<lpage>732</lpage>.</mixed-citation></ref><ref id="B37"><mixed-citation xmlns:xlink="http://www.w3.org/1999/xlink" xlink:type="simple"><person-group><name name-style="western"><surname>Spaeth</surname><given-names>F</given-names></name></person-group> (<year>1914</year>)<source> Chrysomelidae: 16. Cassidinae. In: Junk W, Schenkling S (Eds) Coleopterorum Catalogus, Pars 62, Berlin, 182 pp.</source></mixed-citation></ref><ref id="B1"><mixed-citation xmlns:xlink="http://www.w3.org/1999/xlink" xlink:type="simple"><person-group><name name-style="western"><surname>Blackwelder</surname><given-names>RE</given-names></name></person-group> (<year>1946</year>)<article-title> Checklist of the coleopterous insects of Mexico, Central America, The West Indies and South America, Part 4. U.S.</article-title><source>National Museum, Bulletin </source><volume>185</volume>: <fpage>1</fpage>-<lpage>763</lpage>.</mixed-citation></ref><ref id="B43"><mixed-citation xmlns:xlink="http://www.w3.org/1999/xlink" xlink:type="simple"><person-group><name name-style="western"><surname>Wilcox</surname><given-names>JA</given-names></name></person-group> (<year>1975</year>)<source> Family 129.</source><publisher-name>Chrysomelidae. In: Arnett RH Jr. (Ed) Checklist of the Beetles of North and Central America and the West Indies. North American Beetle Fauna Series. Flora &amp; Fauna Publications</publisher-name>, <publisher-loc>Gainesville</publisher-loc>, <lpage>166</lpage> pp.</mixed-citation></ref><ref id="B9"><mixed-citation xmlns:xlink="http://www.w3.org/1999/xlink" xlink:type="simple"><person-group><name name-style="western"><surname>Borowiec</surname><given-names>L</given-names></name></person-group> (<year>1996</year>)<article-title> Faunistic records of Neotropical Cassidinae (Coleoptera: Chrysomelidae).</article-title><source>Polskie Pismo Entomologiczne </source><volume>65</volume>: <fpage>119</fpage>-<lpage>251</lpage>.</mixed-citation></ref><ref id="B10"><mixed-citation xmlns:xlink="http://www.w3.org/1999/xlink" xlink:type="simple"><person-group><name name-style="western"><surname>Borowiec</surname><given-names>L</given-names></name></person-group> (<year>1999</year>)<source> A World Catalogue of the Cassidinae (Coleoptera: Chrysomelidae).</source><publisher-name>Biologica Silesiae</publisher-name>, <publisher-loc>Wrocław</publisher-loc>, <lpage>476</lpage> pp.</mixed-citation></ref><ref id="B41"><mixed-citation xmlns:xlink="http://www.w3.org/1999/xlink" xlink:type="simple"><person-group><name name-style="western"><surname>Takizawa</surname><given-names>H</given-names></name></person-group> (<year>2003</year>)<article-title> Checklist of Chrysomelidae in West Indies (Coleoptera).</article-title><source>Hispaniolana, Nueva Serie </source><volume>2</volume>: <fpage>1</fpage>-<lpage>125</lpage>.</mixed-citation></ref><ref id="B12"><mixed-citation xmlns:xlink="http://www.w3.org/1999/xlink" xlink:type="simple"><person-group><name name-style="western"><surname>Borowiec</surname><given-names>L</given-names></name><name name-style="western"><surname>Świętojańska</surname><given-names>J</given-names></name></person-group> (<year>2012</year>)<source> Cassidinae of the world – an interactive manual (Colecoptera: Chrysomelidae) <ext-link ext-link-type="uri" xlink:href="http://www.biol.uni.wroc.pl/cassidae/katalog%20internetowy/index.htm" xlink:type="simple">http://www.biol.uni.wroc.pl/cassidae/katalog%20internetowy/index.htm</ext-link>  [date of access, Sept.14<sup>th</sup> 2012]</source></mixed-citation></ref></ref-list></tp:taxon-treatment>
