# Supplementary material for: A revision and phylogenetic analysis of Stoiba Spaeth 1909 (Coleoptera, Chrysomelidae)
Source: Zookeys. 2012 Sep 28;(224):1–36. doi: 10.3897/zookeys.224.2964 (PMC3487644; doi:10.3897/zookeys.224.2964)
Supplement: XML Treatment for Stoiba bruneri [file zookeys.224.2964-treatment4.xml]

<!DOCTYPE tp:taxon-treatment
  PUBLIC "-//TaxonX//DTD Taxonomic Treatment Publishing DTD v0 20100105//EN" "tax-treatment-NSO.dtd">
<tp:taxon-treatment xmlns:tp="http://www.plazi.org/taxpub"><tp:treatment-meta><mixed-citation publication-type="journal"><person-group><name><surname>Shin</surname><given-names>Chulwoo</given-names></name><name><surname>Chaboo</surname><given-names>Caroline S.</given-names></name></person-group><article-title>A revision and phylogenetic analysis of 
                    <italic>Stoiba</italic> Spaeth 1909 (Coleoptera, Chrysomelidae)
                </article-title><source>Zookeys</source><day>28</day><month>9</month><year>2012</year><volume>2012</volume><issue>224</issue><fpage>1</fpage><lpage>36</lpage><pub-id pub-id-type="doi">10.3897/zookeys.224.2964</pub-id></mixed-citation></tp:treatment-meta><tp:nomenclature><tp:taxon-name>
                        <tp:taxon-name-part taxon-name-part-type="genus">Stoiba</tp:taxon-name-part>
                        <tp:taxon-name-part taxon-name-part-type="species">bruneri</tp:taxon-name-part>
                    <object-id xmlns:xlink="http://www.w3.org/1999/xlink" xlink:type="simple">http://species-id.net/wiki/Stoiba_bruneri</object-id>
								</tp:taxon-name><tp:taxon-authority>Blake, 1930</tp:taxon-authority><xref ref-type="fig" rid="F2">Figures 3</xref><xref ref-type="fig" rid="F3">14–16</xref><tp:nomenclature-citation-list><tp:nomenclature-citation><tp:taxon-name>Stoiba bruneri</tp:taxon-name><comment><xref ref-type="bibr" rid="B2">Blake 1930</xref>: 219 [original description including figure]; <xref ref-type="bibr" rid="B1">Blackwelder 1946</xref>: 743 [checklist]; <xref ref-type="bibr" rid="B43">Wilcox 1975</xref>: 151 [checklist]; <xref ref-type="bibr" rid="B10">Borowiec 1999</xref>: 130 [catalog]; <xref ref-type="bibr" rid="B13">Chaboo 2000</xref>: 379 [outgroup in phylogenetic analysis]; <xref ref-type="bibr" rid="B41">Takizawa 2003</xref>: 105 [checklist]; <xref ref-type="bibr" rid="B12">Borowiec and Świętojańska 2012</xref> [online catalog].</comment></tp:nomenclature-citation></tp:nomenclature-citation-list></tp:nomenclature><tp:treatment-sec sec-type="Type material"><title>Type material.</title><p>Holotype (<xref ref-type="fig" rid="F2">Fig. 3</xref>) and four paratypes in USNM (Type No. 43117).</p></tp:treatment-sec><tp:treatment-sec sec-type="Type locality"><title>Type locality.</title><p>Cuba: Prov. Guantánamo: Sierra Maestra Palma Mocha 1386 m.</p></tp:treatment-sec><tp:treatment-sec sec-type="Specimens examined"><title>Specimens examined.</title><p>Cuba: Prov. Guantánamo: Sierra Maestra July 10–20 1922, CH Ballou, SC Bruner, Palma Mocha 1386 m. (USNM: holotype, male; paratype, type No. 43117); Sierra Maestra 900–1200 m, July 10–20 1922, CH Ballou, SC Bruner, EEA. de Cuba, No. 9355, (USNM: paratype, type No. 43117); Sierra Maestra July 10–20 1922, CH Ballou, SC Bruner, 4000–5000 ft. EEA. de Cuba, No. 9355, (USNM: 2 paratypes, type No. 43117); Sierra Maestra, Pico Joaquin, 5300 ft. May 18 1948, J Ferras (USNM: 1 female, MCZ: 1).</p></tp:treatment-sec><tp:treatment-sec sec-type="Diagnosis"><title>Diagnosis.</title><p><italic><tp:taxon-name>Stoiba bruneri</tp:taxon-name></italic> (<xref ref-type="fig" rid="F3">Figs 14–16</xref>) is similar to <italic><tp:taxon-name>Stoiba clarildae</tp:taxon-name></italic>, <italic><tp:taxon-name>Stoiba flavicollis</tp:taxon-name></italic> and <italic><tp:taxon-name>Stoiba indivisa</tp:taxon-name></italic> but it is mainly distinguished by the black antennomere XI and more rounded lateral edge of the pronotum. It is also distinguished from <italic><tp:taxon-name>Stoiba clarildae</tp:taxon-name></italic> by its shiny black scutellum and brachypterous hind wing and from <italic><tp:taxon-name>Stoiba indivisa</tp:taxon-name></italic> by the distinct posterior half of the elytral margin and brachypterous hind wing.</p></tp:treatment-sec><tp:treatment-sec sec-type="Description"><title>Description.</title><p>Adult (n=7) length 7.0–8.5 mm, width 7.0–8.5 mm. Body (<xref ref-type="fig" rid="F3">Fig. 14–16</xref>) rounded, as long as wide, discontinuous between pronotum and elytra, broadest at anterior 1/3 of elytra in dorsal view; profile moderately convex, highest at middle. Antennae pale with antennomere XI black; antennomere III slightly broader apically, almost as long as IV (<xref ref-type="fig" rid="F7">Fig. 48</xref>). Mandible (<xref ref-type="fig" rid="F7">Fig. 58</xref>) with 5 teeth; maxillary palpus (<xref ref-type="fig" rid="F7">Fig. 60</xref>) and labial palpus (<xref ref-type="fig" rid="F7">Fig. 62</xref>) compact. Pronotum (<xref ref-type="fig" rid="F3">Fig. 14</xref>) brown to dark brown, hemispherical with anterior margin slightly emarginate, laterally rounded, slightly convex with surface smooth; margin area distinct in anterior half, vague in posterior half, shallowly and sparsely punctate. Elytra (<xref ref-type="fig" rid="F3">Fig. 15</xref>) moderately convex, blue to dark blue, finely and moderately punctate, broadest at anterior 1/3; margin area distinctly narrower posteriorly, not extending to terminal end. Spermatheca (<xref ref-type="fig" rid="F8">Fig. 73</xref>) falcate with two openings, receptacle 0.5 times as long as pump.</p></tp:treatment-sec><tp:treatment-sec sec-type="Distribution"><title>Distribution.</title><p>Cuba: Prov. Guantánamo.</p></tp:treatment-sec><tp:treatment-sec><!--Section generated to contain objects referenced in tp:taxon-treatment.--><fig id="F2" position="float" orientation="portrait"><label>Figures 2–10.</label><caption><p>Holotypes. <bold>2</bold> <italic><tp:taxon-name>Stoiba barroi</tp:taxon-name></italic> <bold>3</bold> <italic><tp:taxon-name>Stoiba bruneri</tp:taxon-name></italic> <bold>4</bold> <italic><tp:taxon-name>Stoiba clarildae</tp:taxon-name></italic> <bold>5</bold> <italic><tp:taxon-name>Stoiba fascicollis</tp:taxon-name></italic> <bold>6</bold> <italic><tp:taxon-name>Stoiba fuscicornis</tp:taxon-name></italic> <bold>7</bold> <italic><tp:taxon-name>Stoiba indivisa</tp:taxon-name></italic> <bold>8</bold> <italic><tp:taxon-name>Stoiba marginata</tp:taxon-name></italic> <bold>9</bold> <italic><tp:taxon-name>Stoiba nigricans</tp:taxon-name></italic> <bold>10</bold> <italic><tp:taxon-name>Stoiba rufa</tp:taxon-name></italic> (=<italic><tp:taxon-name>Stoiba swartzii</tp:taxon-name></italic>).</p></caption><graphic xmlns:xlink="http://www.w3.org/1999/xlink" xlink:href="ZooKeys-224-001-g002.jpg" position="float" orientation="portrait" xlink:type="simple"/></fig><fig id="F3" position="float" orientation="portrait"><label>Figures 11–19.</label><caption><p>Habitus.<bold>11–13</bold> <italic><tp:taxon-name>Stoiba angusticollis</tp:taxon-name></italic> <bold>11</bold> dorsal view <bold>12</bold> lateral view <bold>13</bold> ventral view <bold>14–16</bold> <italic><tp:taxon-name>Stoiba bruneri</tp:taxon-name></italic> <bold>14</bold> dorsal view <bold>15</bold> lateral view <bold>16</bold> ventral view <bold>17–19</bold> <italic><tp:taxon-name>Stoiba clarildae</tp:taxon-name></italic> (Holotype) <bold>17</bold> dorsal view <bold>18</bold> lateral view <bold>19</bold> ventral view. (scale bar = 1.0 mm)</p></caption><graphic xmlns:xlink="http://www.w3.org/1999/xlink" xlink:href="ZooKeys-224-001-g003.jpg" position="float" orientation="portrait" xlink:type="simple"/></fig><fig id="F7" position="float" orientation="portrait"><label>Figures 44–63.</label><caption><p>Head of <italic><tp:taxon-name>Stoiba flavicollis</tp:taxon-name></italic>. <bold>44</bold> dorsal view <bold>45</bold> anterior view <bold>46</bold> ventral view <bold>47–56</bold> antennae <bold>47</bold> <italic><tp:taxon-name>Stoiba angusticollis</tp:taxon-name></italic> <bold>48</bold> <italic><tp:taxon-name>Stoiba bruneri</tp:taxon-name></italic> <bold>49</bold> <italic><tp:taxon-name>Stoiba clarildae</tp:taxon-name></italic> <bold>50</bold> <italic><tp:taxon-name>Stoiba fascicornis</tp:taxon-name></italic> <bold>51</bold> <italic><tp:taxon-name>Stoiba flavicollis</tp:taxon-name></italic> <bold>52 </bold><italic><tp:taxon-name>Stoiba fuscicornis</tp:taxon-name></italic> <bold>53</bold> <italic><tp:taxon-name>Stoiba indivisa</tp:taxon-name></italic> <bold>54</bold> <italic><tp:taxon-name>Stoiba marginata</tp:taxon-name></italic> <bold>55</bold> <italic><tp:taxon-name>Stoiba nigricans</tp:taxon-name></italic> <bold>56</bold> <italic><tp:taxon-name>Stoiba swartzii</tp:taxon-name></italic> <bold>57–63</bold> mouth parts <bold>57</bold> labrum (<italic><tp:taxon-name>Stoiba flavicollis</tp:taxon-name></italic>) <bold>58</bold> mandible (<italic><tp:taxon-name>Stoiba flavicollis</tp:taxon-name></italic>) <bold>59</bold> mandible (<italic><tp:taxon-name>Stoiba swartzii</tp:taxon-name></italic>) <bold>60</bold> maxilla (<italic><tp:taxon-name>Stoiba flavicollis</tp:taxon-name></italic>) <bold>61 </bold>maxilla (<italic><tp:taxon-name>Stoiba swartzii</tp:taxon-name></italic>) <bold>62</bold> labium (<italic><tp:taxon-name>Stoiba flavicollis</tp:taxon-name></italic>) <bold>63</bold> labium (<italic><tp:taxon-name>Stoiba swartzii</tp:taxon-name></italic>). (scale bar = 1.0 mm)</p></caption><graphic xmlns:xlink="http://www.w3.org/1999/xlink" xlink:href="ZooKeys-224-001-g007.jpg" position="float" orientation="portrait" xlink:type="simple"/></fig><fig id="F8" position="float" orientation="portrait"><label>Figures 64–80.</label><caption><p>Thorax. <bold>64</bold> prosternum <bold>65</bold> mesonotum <bold>66</bold> metanotum <bold>67</bold>, meso-, metathoracic sterna <bold>68–69</bold> male genitalia (<italic><tp:taxon-name>Stoiba flavicollis</tp:taxon-name></italic>) <bold>70–71</bold> male genitalia (<italic><tp:taxon-name>Stoiba swartzii</tp:taxon-name></italic>) <bold>72–80</bold> Spermathecae <bold>72</bold> <italic><tp:taxon-name>Stoiba angusticollis</tp:taxon-name></italic> <bold>73</bold> <italic><tp:taxon-name>Stoiba bruneri</tp:taxon-name></italic> <bold>74</bold> <italic><tp:taxon-name>Stoiba fascicornis</tp:taxon-name></italic> <bold>75</bold> <italic><tp:taxon-name>Stoiba flavicollis</tp:taxon-name></italic> <bold>76</bold> <italic><tp:taxon-name>Stoiba fuscicornis</tp:taxon-name></italic> <bold>77</bold> <italic><tp:taxon-name>Stoiba marginata</tp:taxon-name></italic> <bold>78</bold> <italic><tp:taxon-name>Stoiba nigricans</tp:taxon-name></italic> <bold>79</bold> <italic><tp:taxon-name>Stoiba swartzii</tp:taxon-name></italic> <bold>80</bold> <italic><tp:taxon-name>Stoiba rufa</tp:taxon-name></italic> (=<italic><tp:taxon-name>Stoiba swartzii</tp:taxon-name></italic>). (scale bar = 1.0 mm)</p></caption><graphic xmlns:xlink="http://www.w3.org/1999/xlink" xlink:href="ZooKeys-224-001-g008.jpg" position="float" orientation="portrait" xlink:type="simple"/></fig></tp:treatment-sec><ref-list><ref id="B2"><mixed-citation xmlns:xlink="http://www.w3.org/1999/xlink" xlink:type="simple"><person-group><name name-style="western"><surname>Blake</surname><given-names>DH</given-names></name></person-group> (<year>1930</year>)<article-title> Synonymies of Antillean Chrysomelidae with descriptions of new species.</article-title><source>Bulletin of the Brooklyn Entomological Society </source><volume>25</volume>: <fpage>209</fpage>-<lpage>223</lpage>.</mixed-citation></ref><ref id="B1"><mixed-citation xmlns:xlink="http://www.w3.org/1999/xlink" xlink:type="simple"><person-group><name name-style="western"><surname>Blackwelder</surname><given-names>RE</given-names></name></person-group> (<year>1946</year>)<article-title> Checklist of the coleopterous insects of Mexico, Central America, The West Indies and South America, Part 4. U.S.</article-title><source>National Museum, Bulletin </source><volume>185</volume>: <fpage>1</fpage>-<lpage>763</lpage>.</mixed-citation></ref><ref id="B43"><mixed-citation xmlns:xlink="http://www.w3.org/1999/xlink" xlink:type="simple"><person-group><name name-style="western"><surname>Wilcox</surname><given-names>JA</given-names></name></person-group> (<year>1975</year>)<source> Family 129.</source><publisher-name>Chrysomelidae. In: Arnett RH Jr. (Ed) Checklist of the Beetles of North and Central America and the West Indies. North American Beetle Fauna Series. Flora &amp; Fauna Publications</publisher-name>, <publisher-loc>Gainesville</publisher-loc>, <lpage>166</lpage> pp.</mixed-citation></ref><ref id="B10"><mixed-citation xmlns:xlink="http://www.w3.org/1999/xlink" xlink:type="simple"><person-group><name name-style="western"><surname>Borowiec</surname><given-names>L</given-names></name></person-group> (<year>1999</year>)<source> A World Catalogue of the Cassidinae (Coleoptera: Chrysomelidae).</source><publisher-name>Biologica Silesiae</publisher-name>, <publisher-loc>Wrocław</publisher-loc>, <lpage>476</lpage> pp.</mixed-citation></ref><ref id="B13"><mixed-citation xmlns:xlink="http://www.w3.org/1999/xlink" xlink:type="simple"><person-group><name name-style="western"><surname>Chaboo</surname><given-names>CS</given-names></name></person-group> (<year>2000</year>)<article-title> Revision and phylogeny of the Caribbean genus <italic>Elytrogona</italic> (Coleoptera: Chrysomelidae: Cassidinae: Stolaini).</article-title><source>Coleopterists Bulletin </source><volume>54</volume> (<issue>3</issue>): <fpage>379</fpage>-<lpage>394</lpage>. doi: <ext-link ext-link-type="uri" xlink:href="http://dx.doi.org/10.1649/0010-065X(2000)054[0379:RAPOTC]2.0.CO;2" xlink:type="simple">10.1649/0010-065X(2000)054[0379:RAPOTC]2.0.CO;2</ext-link></mixed-citation></ref><ref id="B41"><mixed-citation xmlns:xlink="http://www.w3.org/1999/xlink" xlink:type="simple"><person-group><name name-style="western"><surname>Takizawa</surname><given-names>H</given-names></name></person-group> (<year>2003</year>)<article-title> Checklist of Chrysomelidae in West Indies (Coleoptera).</article-title><source>Hispaniolana, Nueva Serie </source><volume>2</volume>: <fpage>1</fpage>-<lpage>125</lpage>.</mixed-citation></ref><ref id="B12"><mixed-citation xmlns:xlink="http://www.w3.org/1999/xlink" xlink:type="simple"><person-group><name name-style="western"><surname>Borowiec</surname><given-names>L</given-names></name><name name-style="western"><surname>Świętojańska</surname><given-names>J</given-names></name></person-group> (<year>2012</year>)<source> Cassidinae of the world – an interactive manual (Colecoptera: Chrysomelidae) <ext-link ext-link-type="uri" xlink:href="http://www.biol.uni.wroc.pl/cassidae/katalog%20internetowy/index.htm" xlink:type="simple">http://www.biol.uni.wroc.pl/cassidae/katalog%20internetowy/index.htm</ext-link>  [date of access, Sept.14<sup>th</sup> 2012]</source></mixed-citation></ref></ref-list></tp:taxon-treatment>
