# Supplementary material for: A revision and phylogenetic analysis of Stoiba Spaeth 1909 (Coleoptera, Chrysomelidae)
Source: Zookeys. 2012 Sep 28;(224):1–36. doi: 10.3897/zookeys.224.2964 (PMC3487644; doi:10.3897/zookeys.224.2964)
Supplement: XML Treatment for Stoiba clarildae [file zookeys.224.2964-treatment5.xml]

<!DOCTYPE tp:taxon-treatment
  PUBLIC "-//TaxonX//DTD Taxonomic Treatment Publishing DTD v0 20100105//EN" "tax-treatment-NSO.dtd">
<tp:taxon-treatment xmlns:tp="http://www.plazi.org/taxpub"><tp:treatment-meta><mixed-citation publication-type="journal"><person-group><name><surname>Shin</surname><given-names>Chulwoo</given-names></name><name><surname>Chaboo</surname><given-names>Caroline S.</given-names></name></person-group><article-title>A revision and phylogenetic analysis of 
                    <italic>Stoiba</italic> Spaeth 1909 (Coleoptera, Chrysomelidae)
                </article-title><source>Zookeys</source><day>28</day><month>9</month><year>2012</year><volume>2012</volume><issue>224</issue><fpage>1</fpage><lpage>36</lpage><pub-id pub-id-type="doi">10.3897/zookeys.224.2964</pub-id></mixed-citation></tp:treatment-meta><tp:nomenclature><tp:taxon-name>
                        <tp:taxon-name-part taxon-name-part-type="genus">Stoiba</tp:taxon-name-part>
                        <tp:taxon-name-part taxon-name-part-type="species">clarildae</tp:taxon-name-part>
                    <object-id xmlns:xlink="http://www.w3.org/1999/xlink" xlink:type="simple">http://species-id.net/wiki/Stoiba_clarildae</object-id>
								</tp:taxon-name><tp:taxon-authority>Zayas, 1939</tp:taxon-authority><xref ref-type="fig" rid="F2">Figures 4</xref><xref ref-type="fig" rid="F3">17–19</xref><tp:nomenclature-citation-list><tp:nomenclature-citation><tp:taxon-name>Stoiba clarildae</tp:taxon-name><comment><xref ref-type="bibr" rid="B44">Zayas 1939</xref>: 253 [original description including figure]; <xref ref-type="bibr" rid="B1">Blackwelder 1946</xref>: 743 [checklist]; <xref ref-type="bibr" rid="B43">Wilcox 1975</xref>: 151 [checklist]; <xref ref-type="bibr" rid="B10">Borowiec 1999</xref>: 130 [catalog]; <xref ref-type="bibr" rid="B41">Takizawa 2003</xref>: 105 [checklist]; <xref ref-type="bibr" rid="B12">Borowiec and Świętojańska 2012</xref> [online catalog].</comment></tp:nomenclature-citation></tp:nomenclature-citation-list></tp:nomenclature><tp:treatment-sec sec-type="Type material"><title>Type material.</title><p>Holotype (<xref ref-type="fig" rid="F2">Figs 4</xref>, <xref ref-type="fig" rid="F3">17–19</xref>) in USNM (Type No. 43117).</p></tp:treatment-sec><tp:treatment-sec sec-type="Type locality"><title>Type locality.</title><p>Cuba: Prov. Guantánamo: Baracoa, El Yunque.</p></tp:treatment-sec><tp:treatment-sec sec-type="Specimens examined"><title>Specimens examined.</title><p>Cuba: Prov. Guantánamo: Baracoa, El Yunque, July 1935 (USNM: holotype, type No. 53529).</p></tp:treatment-sec><tp:treatment-sec sec-type="Diagnosis"><title>Diagnosis.</title><p><italic><tp:taxon-name>Stoiba clarildae</tp:taxon-name></italic> is similar to <italic><tp:taxon-name>Stoiba bruneri</tp:taxon-name></italic> and <italic><tp:taxon-name>Stoiba flavicollis</tp:taxon-name></italic>, but it differs from <italic><tp:taxon-name>Stoiba bruneri</tp:taxon-name></italic> by pale, unicolored antennae, less explanate pronotal margin, shiny, dark brown scutellum, and fully developed hind wing. It differs from <italic><tp:taxon-name>Stoiba flavicollis</tp:taxon-name></italic> by black elytra without metallic luster, pronotum shape, elytral base much broader than pronotal base, and elytra broadest near basal 1/3.</p></tp:treatment-sec><tp:treatment-sec sec-type="Description"><title>Description.</title><p>Adult (n=1) length 7.7 mm, width 7.6 mm. Body (<xref ref-type="fig" rid="F3">Figs 17–19</xref>) rounded, as long as wide greatly discontinuous between pronotum and elytra in dorsal view; profile distinctly convex, broadest and highest at anterior 1/3 of elytra. Head and pronotum brown; antennae pale brown; scutellum shiny, dark brown; prosternal process black with hypomeron brown; thoracic sterna, coxae, trochanters, proximal 1/3 of femora black; elytra black. Mandible (<xref ref-type="fig" rid="F7">Fig. 58</xref>) with 5 teeth; maxillary palpus (<xref ref-type="fig" rid="F7">Fig. 60</xref>) and labial palpus (<xref ref-type="fig" rid="F7">Fig. 62</xref>) compact. Pronotum (<xref ref-type="fig" rid="F3">Fig. 17</xref>) hemispherical with anterior margin slightly emarginate; lateral edge rounded, slightly angled at middle; pronotal disc slightly convex with surface scale-like, sparsely and finely punctate; explanate margin moderately distinct, shallowly and sparsely punctate. Elytra (<xref ref-type="fig" rid="F3">Fig. 18</xref>) distinctly convex; surface scale-like, finely and moderately punctate, broadest at anterior 1/3; margin area narrower posteriorly, extending to terminal end.</p></tp:treatment-sec><tp:treatment-sec sec-type="Distribution"><title>Distribution.</title><p>Cuba: Prov. Guantánamo.</p></tp:treatment-sec><tp:treatment-sec><!--Section generated to contain objects referenced in tp:taxon-treatment.--><fig id="F2" position="float" orientation="portrait"><label>Figures 2–10.</label><caption><p>Holotypes. <bold>2</bold> <italic><tp:taxon-name>Stoiba barroi</tp:taxon-name></italic> <bold>3</bold> <italic><tp:taxon-name>Stoiba bruneri</tp:taxon-name></italic> <bold>4</bold> <italic><tp:taxon-name>Stoiba clarildae</tp:taxon-name></italic> <bold>5</bold> <italic><tp:taxon-name>Stoiba fascicollis</tp:taxon-name></italic> <bold>6</bold> <italic><tp:taxon-name>Stoiba fuscicornis</tp:taxon-name></italic> <bold>7</bold> <italic><tp:taxon-name>Stoiba indivisa</tp:taxon-name></italic> <bold>8</bold> <italic><tp:taxon-name>Stoiba marginata</tp:taxon-name></italic> <bold>9</bold> <italic><tp:taxon-name>Stoiba nigricans</tp:taxon-name></italic> <bold>10</bold> <italic><tp:taxon-name>Stoiba rufa</tp:taxon-name></italic> (=<italic><tp:taxon-name>Stoiba swartzii</tp:taxon-name></italic>).</p></caption><graphic xmlns:xlink="http://www.w3.org/1999/xlink" xlink:href="ZooKeys-224-001-g002.jpg" position="float" orientation="portrait" xlink:type="simple"/></fig><fig id="F3" position="float" orientation="portrait"><label>Figures 11–19.</label><caption><p>Habitus.<bold>11–13</bold> <italic><tp:taxon-name>Stoiba angusticollis</tp:taxon-name></italic> <bold>11</bold> dorsal view <bold>12</bold> lateral view <bold>13</bold> ventral view <bold>14–16</bold> <italic><tp:taxon-name>Stoiba bruneri</tp:taxon-name></italic> <bold>14</bold> dorsal view <bold>15</bold> lateral view <bold>16</bold> ventral view <bold>17–19</bold> <italic><tp:taxon-name>Stoiba clarildae</tp:taxon-name></italic> (Holotype) <bold>17</bold> dorsal view <bold>18</bold> lateral view <bold>19</bold> ventral view. (scale bar = 1.0 mm)</p></caption><graphic xmlns:xlink="http://www.w3.org/1999/xlink" xlink:href="ZooKeys-224-001-g003.jpg" position="float" orientation="portrait" xlink:type="simple"/></fig><fig id="F7" position="float" orientation="portrait"><label>Figures 44–63.</label><caption><p>Head of <italic><tp:taxon-name>Stoiba flavicollis</tp:taxon-name></italic>. <bold>44</bold> dorsal view <bold>45</bold> anterior view <bold>46</bold> ventral view <bold>47–56</bold> antennae <bold>47</bold> <italic><tp:taxon-name>Stoiba angusticollis</tp:taxon-name></italic> <bold>48</bold> <italic><tp:taxon-name>Stoiba bruneri</tp:taxon-name></italic> <bold>49</bold> <italic><tp:taxon-name>Stoiba clarildae</tp:taxon-name></italic> <bold>50</bold> <italic><tp:taxon-name>Stoiba fascicornis</tp:taxon-name></italic> <bold>51</bold> <italic><tp:taxon-name>Stoiba flavicollis</tp:taxon-name></italic> <bold>52 </bold><italic><tp:taxon-name>Stoiba fuscicornis</tp:taxon-name></italic> <bold>53</bold> <italic><tp:taxon-name>Stoiba indivisa</tp:taxon-name></italic> <bold>54</bold> <italic><tp:taxon-name>Stoiba marginata</tp:taxon-name></italic> <bold>55</bold> <italic><tp:taxon-name>Stoiba nigricans</tp:taxon-name></italic> <bold>56</bold> <italic><tp:taxon-name>Stoiba swartzii</tp:taxon-name></italic> <bold>57–63</bold> mouth parts <bold>57</bold> labrum (<italic><tp:taxon-name>Stoiba flavicollis</tp:taxon-name></italic>) <bold>58</bold> mandible (<italic><tp:taxon-name>Stoiba flavicollis</tp:taxon-name></italic>) <bold>59</bold> mandible (<italic><tp:taxon-name>Stoiba swartzii</tp:taxon-name></italic>) <bold>60</bold> maxilla (<italic><tp:taxon-name>Stoiba flavicollis</tp:taxon-name></italic>) <bold>61 </bold>maxilla (<italic><tp:taxon-name>Stoiba swartzii</tp:taxon-name></italic>) <bold>62</bold> labium (<italic><tp:taxon-name>Stoiba flavicollis</tp:taxon-name></italic>) <bold>63</bold> labium (<italic><tp:taxon-name>Stoiba swartzii</tp:taxon-name></italic>). (scale bar = 1.0 mm)</p></caption><graphic xmlns:xlink="http://www.w3.org/1999/xlink" xlink:href="ZooKeys-224-001-g007.jpg" position="float" orientation="portrait" xlink:type="simple"/></fig></tp:treatment-sec><ref-list><ref id="B44"><mixed-citation xmlns:xlink="http://www.w3.org/1999/xlink" xlink:type="simple"><person-group><name name-style="western"><surname>Zayas</surname><given-names>F</given-names></name></person-group> (<year>1939</year>)<article-title> Dos nuevas especies de Chrysomelidae (Cassidinae) por Cubana.</article-title><source>Memorias de la Sociedad Cubana Historia Natural </source><volume>13</volume> (<issue>4</issue>): <fpage>253</fpage>-<lpage>256</lpage>.</mixed-citation></ref><ref id="B1"><mixed-citation xmlns:xlink="http://www.w3.org/1999/xlink" xlink:type="simple"><person-group><name name-style="western"><surname>Blackwelder</surname><given-names>RE</given-names></name></person-group> (<year>1946</year>)<article-title> Checklist of the coleopterous insects of Mexico, Central America, The West Indies and South America, Part 4. U.S.</article-title><source>National Museum, Bulletin </source><volume>185</volume>: <fpage>1</fpage>-<lpage>763</lpage>.</mixed-citation></ref><ref id="B43"><mixed-citation xmlns:xlink="http://www.w3.org/1999/xlink" xlink:type="simple"><person-group><name name-style="western"><surname>Wilcox</surname><given-names>JA</given-names></name></person-group> (<year>1975</year>)<source> Family 129.</source><publisher-name>Chrysomelidae. In: Arnett RH Jr. (Ed) Checklist of the Beetles of North and Central America and the West Indies. North American Beetle Fauna Series. Flora &amp; Fauna Publications</publisher-name>, <publisher-loc>Gainesville</publisher-loc>, <lpage>166</lpage> pp.</mixed-citation></ref><ref id="B10"><mixed-citation xmlns:xlink="http://www.w3.org/1999/xlink" xlink:type="simple"><person-group><name name-style="western"><surname>Borowiec</surname><given-names>L</given-names></name></person-group> (<year>1999</year>)<source> A World Catalogue of the Cassidinae (Coleoptera: Chrysomelidae).</source><publisher-name>Biologica Silesiae</publisher-name>, <publisher-loc>Wrocław</publisher-loc>, <lpage>476</lpage> pp.</mixed-citation></ref><ref id="B41"><mixed-citation xmlns:xlink="http://www.w3.org/1999/xlink" xlink:type="simple"><person-group><name name-style="western"><surname>Takizawa</surname><given-names>H</given-names></name></person-group> (<year>2003</year>)<article-title> Checklist of Chrysomelidae in West Indies (Coleoptera).</article-title><source>Hispaniolana, Nueva Serie </source><volume>2</volume>: <fpage>1</fpage>-<lpage>125</lpage>.</mixed-citation></ref><ref id="B12"><mixed-citation xmlns:xlink="http://www.w3.org/1999/xlink" xlink:type="simple"><person-group><name name-style="western"><surname>Borowiec</surname><given-names>L</given-names></name><name name-style="western"><surname>Świętojańska</surname><given-names>J</given-names></name></person-group> (<year>2012</year>)<source> Cassidinae of the world – an interactive manual (Colecoptera: Chrysomelidae) <ext-link ext-link-type="uri" xlink:href="http://www.biol.uni.wroc.pl/cassidae/katalog%20internetowy/index.htm" xlink:type="simple">http://www.biol.uni.wroc.pl/cassidae/katalog%20internetowy/index.htm</ext-link>  [date of access, Sept.14<sup>th</sup> 2012]</source></mixed-citation></ref></ref-list></tp:taxon-treatment>
