# Supplementary material for: A revision and phylogenetic analysis of Stoiba Spaeth 1909 (Coleoptera, Chrysomelidae)
Source: Zookeys. 2012 Sep 28;(224):1–36. doi: 10.3897/zookeys.224.2964 (PMC3487644; doi:10.3897/zookeys.224.2964)
Supplement: XML Treatment for Stoiba fimbrialis [file zookeys.224.2964-treatment7.xml]

<!DOCTYPE tp:taxon-treatment
  PUBLIC "-//TaxonX//DTD Taxonomic Treatment Publishing DTD v0 20100105//EN" "tax-treatment-NSO.dtd">
<tp:taxon-treatment xmlns:tp="http://www.plazi.org/taxpub"><tp:treatment-meta><mixed-citation publication-type="journal"><person-group><name><surname>Shin</surname><given-names>Chulwoo</given-names></name><name><surname>Chaboo</surname><given-names>Caroline S.</given-names></name></person-group><article-title>A revision and phylogenetic analysis of 
                    <italic>Stoiba</italic> Spaeth 1909 (Coleoptera, Chrysomelidae)
                </article-title><source>Zookeys</source><day>28</day><month>9</month><year>2012</year><volume>2012</volume><issue>224</issue><fpage>1</fpage><lpage>36</lpage><pub-id pub-id-type="doi">10.3897/zookeys.224.2964</pub-id></mixed-citation></tp:treatment-meta><tp:nomenclature><tp:taxon-name>
                        <tp:taxon-name-part taxon-name-part-type="genus">Stoiba</tp:taxon-name-part>
                        <tp:taxon-name-part taxon-name-part-type="species">fimbrialis</tp:taxon-name-part>
                    <object-id xmlns:xlink="http://www.w3.org/1999/xlink" xlink:type="simple">http://species-id.net/wiki/Stoiba_fimbrialis</object-id>
								</tp:taxon-name><tp:taxon-authority>(Suffrian, 1868)</tp:taxon-authority><tp:nomenclature-citation-list><tp:nomenclature-citation><tp:taxon-name>Chelymorpha fimbrialis</tp:taxon-name><comment><xref ref-type="bibr" rid="B38">Suffrian 1868</xref>: 241 [original description]; <xref ref-type="bibr" rid="B16">Gemminger and Harold 1876</xref>: 3640 [catalog]; <xref ref-type="bibr" rid="B27">Leng and Mutchler 1914</xref>: 458 [list of the West Indies <tp:taxon-name>Coleoptera</tp:taxon-name>]; <xref ref-type="bibr" rid="B37">Spaeth 1914</xref>: 58 [catalog]; <xref ref-type="bibr" rid="B1">Blackwelder 1946</xref>: 745 [checklist]; <xref ref-type="bibr" rid="B43">Wilcox 1975</xref>: 152 [checklist].</comment></tp:nomenclature-citation><tp:nomenclature-citation><tp:taxon-name>Stoiba fimbrialis</tp:taxon-name><comment>: <xref ref-type="bibr" rid="B10">Borowiec 1999</xref>: 130 [catalog]; <xref ref-type="bibr" rid="B41">Takizawa 2003</xref>: 106 [checklist]; <xref ref-type="bibr" rid="B12">Borowiec and Świętojańska 2012</xref> [online catalog].</comment></tp:nomenclature-citation></tp:nomenclature-citation-list></tp:nomenclature><tp:treatment-sec sec-type="Type material"><title>Type material.</title><p>Unknown</p></tp:treatment-sec><tp:treatment-sec sec-type="Type locality"><title>Type locality.</title><p>“Cuba”</p></tp:treatment-sec><tp:treatment-sec sec-type="Description"><title>Description</title><p><bold>(from original description by <xref ref-type="bibr" rid="B38">Suffrian 1868</xref>).</bold> Adult length 5.7 mm, width 3.8 mm. Body oval, convex, blue. Head, antennae, pronotum, legs, elytral lateral margin dusky, densely and deeply punctured. The background color is deep blue; venter is black; head (except for black eyes), antennae, lateral margin of pronotum (moderately broad, curved upward) and legs (except for infuscate base) yellowish red; posterior edges of ventrites yellowish red and tan with posterior edge slightly raised. Antennae shorter and stockier than other Stoiba species, pronotum shiny, sparsely<!--PageBreak--> punctate with medio-longitudinal depression. Scutellum short and broad, bluish black with brown center. Elytra densely and coarsely punctate, sieve-like (as surface of a thimble) with lateral margin extended beyond discal edge and having discontiguous wrinkles. Claws tanned, hook-shaped with strong basal teeth.</p></tp:treatment-sec><tp:treatment-sec sec-type="Distribution"><title>Distribution.</title><p><bold>“</bold>Cuba”</p></tp:treatment-sec><tp:treatment-sec sec-type="Remark"><title>Remark.</title><p>According to the original description, the coloration and surface of <italic><tp:taxon-name>Stoiba fimbrialis</tp:taxon-name></italic> is very similar to <italic><tp:taxon-name>Stoiba marginata</tp:taxon-name></italic>. However, the type specimen is missing and no figures of <italic><tp:taxon-name>Stoiba fimbrialis</tp:taxon-name></italic> exist. It is possible that they are the same species. In this case, <italic><tp:taxon-name>Stoiba marginata</tp:taxon-name></italic> would be a junior synonym of <italic><tp:taxon-name>Stoiba fimbrialis</tp:taxon-name></italic>.</p></tp:treatment-sec><ref-list><ref id="B38"><mixed-citation xmlns:xlink="http://www.w3.org/1999/xlink" xlink:type="simple"><person-group><name name-style="western"><surname>Suffrian</surname><given-names>E</given-names></name></person-group> (<year>1868</year>)<article-title> Verzeichniss der von Dr. Gundlach auf der Insel Cuba gesammelten Chrysomelinen.</article-title><source>Archiv Für Naturgeschichte </source><volume>34</volume>: <fpage>163</fpage>-<lpage>252</lpage>.</mixed-citation></ref><ref id="B16"><mixed-citation xmlns:xlink="http://www.w3.org/1999/xlink" xlink:type="simple"><person-group><name name-style="western"><surname>Gemminger</surname><given-names>M</given-names></name><name name-style="western"><surname>von Harold</surname><given-names>E</given-names></name></person-group> (<year>1876</year>)<article-title> Catalogus Coleopterorum hucusquedescriptorum synonymicus et systematicus.</article-title><source>Chrysomelidae (II), Languriidae, Erotylidae, Endomychidae, Coccinellidae, Coryophidae, Platypsyllidae, Acredit Index Generum universalis </source><volume>12</volume>: <fpage>3479</fpage>-<lpage>3822</lpage>.</mixed-citation></ref><ref id="B27"><mixed-citation xmlns:xlink="http://www.w3.org/1999/xlink" xlink:type="simple"><person-group><name name-style="western"><surname>Leng</surname><given-names>CW</given-names></name><name name-style="western"><surname>Mutchler</surname><given-names>AJ</given-names></name></person-group> (<year>1914</year>)<article-title> A preliminary list of the Coleoptera of the West Indies as recorded to Jan. 1, 1914.</article-title><source>Bulletin of the American Museum of Natural History </source><volume>35</volume> (<issue>30</issue>): <fpage>391</fpage>-<lpage>493</lpage>.</mixed-citation></ref><ref id="B37"><mixed-citation xmlns:xlink="http://www.w3.org/1999/xlink" xlink:type="simple"><person-group><name name-style="western"><surname>Spaeth</surname><given-names>F</given-names></name></person-group> (<year>1914</year>)<source> Chrysomelidae: 16. Cassidinae. In: Junk W, Schenkling S (Eds) Coleopterorum Catalogus, Pars 62, Berlin, 182 pp.</source></mixed-citation></ref><ref id="B1"><mixed-citation xmlns:xlink="http://www.w3.org/1999/xlink" xlink:type="simple"><person-group><name name-style="western"><surname>Blackwelder</surname><given-names>RE</given-names></name></person-group> (<year>1946</year>)<article-title> Checklist of the coleopterous insects of Mexico, Central America, The West Indies and South America, Part 4. U.S.</article-title><source>National Museum, Bulletin </source><volume>185</volume>: <fpage>1</fpage>-<lpage>763</lpage>.</mixed-citation></ref><ref id="B43"><mixed-citation xmlns:xlink="http://www.w3.org/1999/xlink" xlink:type="simple"><person-group><name name-style="western"><surname>Wilcox</surname><given-names>JA</given-names></name></person-group> (<year>1975</year>)<source> Family 129.</source><publisher-name>Chrysomelidae. In: Arnett RH Jr. (Ed) Checklist of the Beetles of North and Central America and the West Indies. North American Beetle Fauna Series. Flora &amp; Fauna Publications</publisher-name>, <publisher-loc>Gainesville</publisher-loc>, <lpage>166</lpage> pp.</mixed-citation></ref><ref id="B10"><mixed-citation xmlns:xlink="http://www.w3.org/1999/xlink" xlink:type="simple"><person-group><name name-style="western"><surname>Borowiec</surname><given-names>L</given-names></name></person-group> (<year>1999</year>)<source> A World Catalogue of the Cassidinae (Coleoptera: Chrysomelidae).</source><publisher-name>Biologica Silesiae</publisher-name>, <publisher-loc>Wrocław</publisher-loc>, <lpage>476</lpage> pp.</mixed-citation></ref><ref id="B41"><mixed-citation xmlns:xlink="http://www.w3.org/1999/xlink" xlink:type="simple"><person-group><name name-style="western"><surname>Takizawa</surname><given-names>H</given-names></name></person-group> (<year>2003</year>)<article-title> Checklist of Chrysomelidae in West Indies (Coleoptera).</article-title><source>Hispaniolana, Nueva Serie </source><volume>2</volume>: <fpage>1</fpage>-<lpage>125</lpage>.</mixed-citation></ref><ref id="B12"><mixed-citation xmlns:xlink="http://www.w3.org/1999/xlink" xlink:type="simple"><person-group><name name-style="western"><surname>Borowiec</surname><given-names>L</given-names></name><name name-style="western"><surname>Świętojańska</surname><given-names>J</given-names></name></person-group> (<year>2012</year>)<source> Cassidinae of the world – an interactive manual (Colecoptera: Chrysomelidae) <ext-link ext-link-type="uri" xlink:href="http://www.biol.uni.wroc.pl/cassidae/katalog%20internetowy/index.htm" xlink:type="simple">http://www.biol.uni.wroc.pl/cassidae/katalog%20internetowy/index.htm</ext-link>  [date of access, Sept.14<sup>th</sup> 2012]</source></mixed-citation></ref></ref-list></tp:taxon-treatment>
