# Supplementary material for: A revision and phylogenetic analysis of Stoiba Spaeth 1909 (Coleoptera, Chrysomelidae)
Source: Zookeys. 2012 Sep 28;(224):1–36. doi: 10.3897/zookeys.224.2964 (PMC3487644; doi:10.3897/zookeys.224.2964)
Supplement: XML Treatment for Stoiba flavicollis [file zookeys.224.2964-treatment8.xml]

<!DOCTYPE tp:taxon-treatment
  PUBLIC "-//TaxonX//DTD Taxonomic Treatment Publishing DTD v0 20100105//EN" "tax-treatment-NSO.dtd">
<tp:taxon-treatment xmlns:tp="http://www.plazi.org/taxpub"><tp:treatment-meta><mixed-citation publication-type="journal"><person-group><name><surname>Shin</surname><given-names>Chulwoo</given-names></name><name><surname>Chaboo</surname><given-names>Caroline S.</given-names></name></person-group><article-title>A revision and phylogenetic analysis of 
                    <italic>Stoiba</italic> Spaeth 1909 (Coleoptera, Chrysomelidae)
                </article-title><source>Zookeys</source><day>28</day><month>9</month><year>2012</year><volume>2012</volume><issue>224</issue><fpage>1</fpage><lpage>36</lpage><pub-id pub-id-type="doi">10.3897/zookeys.224.2964</pub-id></mixed-citation></tp:treatment-meta><tp:nomenclature><tp:taxon-name>
                        <tp:taxon-name-part taxon-name-part-type="genus">Stoiba</tp:taxon-name-part>
                        <tp:taxon-name-part taxon-name-part-type="species">flavicollis</tp:taxon-name-part>
                    <object-id xmlns:xlink="http://www.w3.org/1999/xlink" xlink:type="simple">http://species-id.net/wiki/Stoiba_flavicollis</object-id>
								</tp:taxon-name><tp:taxon-authority>(Klug, 1829)</tp:taxon-authority><xref ref-type="fig" rid="F4">Figures 23–25</xref><tp:nomenclature-citation-list><tp:nomenclature-citation><tp:taxon-name>Cassida flavicollis</tp:taxon-name><comment><xref ref-type="bibr" rid="B25">Klug 1829</xref>: 14 [original description as key couplet 204].</comment></tp:nomenclature-citation><tp:nomenclature-citation><tp:taxon-name>Chelymorpha flavicolli</tp:taxon-name><comment>s: <xref ref-type="bibr" rid="B5">Boheman 1854</xref>: 25 [description], <xref ref-type="bibr" rid="B6">1856</xref>: 75 [checklist], 1862: 199 [checklist]; <xref ref-type="bibr" rid="B38">Suffrian 1868</xref>: 238 [description]; <xref ref-type="bibr" rid="B16">Gemminger and Harold 1876</xref>: 3640 [catalog]; <xref ref-type="bibr" rid="B27">Leng and Mutchler 1914</xref>: 458 [list of the West Indies <tp:taxon-name>Coleoptera</tp:taxon-name>].</comment></tp:nomenclature-citation><tp:nomenclature-citation><tp:taxon-name>Stoiba flavicollis</tp:taxon-name><comment>: <xref ref-type="bibr" rid="B36">Spaeth 1909</xref>: 720 [catalog], <xref ref-type="bibr" rid="B37">1914</xref>: 51 [catalog]; <xref ref-type="bibr" rid="B1">Blackwelder 1946</xref>: 743 [checklist]; <xref ref-type="bibr" rid="B43">Wilcox 1975</xref>: 151 [checklist]<bold>;</bold><xref ref-type="bibr" rid="B29">Medvedev 1993</xref>: 9 [checklist]; <xref ref-type="bibr" rid="B9">Borowiec 1996</xref>: 229 [faunistic record], <xref ref-type="bibr" rid="B10">1999</xref>: 130 [catalog], 2002: 116 [checklist]; <xref ref-type="bibr" rid="B41">Takizawa 2003</xref>: 106 [checklist]; <xref ref-type="bibr" rid="B12">Borowiec and Świętojańska 2012</xref> [online catalog].</comment></tp:nomenclature-citation><tp:nomenclature-citation><tp:taxon-name>Chelymorpha nigripennis</tp:taxon-name><comment>: <xref ref-type="bibr" rid="B39">Sturm 1826</xref>: 151 [nomen nudum].</comment></tp:nomenclature-citation></tp:nomenclature-citation-list></tp:nomenclature><tp:treatment-sec sec-type="Type material"><title>Type material.</title><p>Syntypes (6) (one pictured in <xref ref-type="fig" rid="F4">Figs 23–25</xref>), each with label “14169” [Klug’s collection], each with red label added “SYNTYPE, <italic><tp:taxon-name>Cassida flavicollis</tp:taxon-name></italic> Klug 1829, det. by C. Shin 2012”, deposited in ZMHB.</p></tp:treatment-sec><tp:treatment-sec sec-type="Type locality"><title>Type locality.</title><p>“Cuba”</p></tp:treatment-sec><tp:treatment-sec sec-type="Specimens examined"><title>Specimens examined</title><p><bold>(with fully developed wings).</bold> Cuba: 14169 [Klug’s collection] (ZMHB: six syntypes); Isla de la Juventud: June 29 1921 (AMNH: 1); Prov. Ciego de Ávila: Jaronu Camaguey, Oct. 20 1934, LC Scamuzza, Bushes (USNM: 1); La Havana: ex K Kaab collection, 1916 (USNM: 3); ex FC Bowditch collection (MCZ: 5); Prov. Pinar del Río: Las Anima, S. 1500 ft. Sept. 3−5 1934, SC Bruner and AR Otero (USNM: 3); Rangel, 1935, Zayas-Garcia (UWCP: 4); Vinales, Sept. 16−22 1913 (AMNH: 1); Vinales, May 14 1913 (USNM: 1); Vinales, San Vincente, July (USNM: 1); Sierra de los Organos Vinales, 16 Jan. 1967 (UWCP: 1); Soroa, July 6−7 1974, Z and M Meszaros (UWCP: 1); Sierra Anafe, Nov. 20 1932 (MMUE: 1, USNM: 1); Sierra Anafe, July 23 1932 (MCZ: 2); Sierra Rangel, 500−1000 ft. Aug. 28−30 1927 (USNM: 1); Aspiro-Rangel, June 16 1959, NW Sanderson, C59−28 (INHS: 3); San Blas WM Mann, 1918 (USNM: 2); Sierra Rangel, 1500 ft. Aug. 29 1927 (USNM: 1); Santiago de Cuba: Gran Piedra, June 29 1955, Otero, AFA. (AMNH: 1); Loma del Gato, Sierra del Cobre, 2600−3325 ft. Sept. 24−30 1935, J <!--PageBreak-->Acuña, SC Bruner, LC Scaramuzza, EEA. Cuba Ento Na.10643 (USNM: 1); Bito de Cardero Turquino, June 1964, Zayas-Garcia (UWCP: 1); Loma de Gato Sierra Maestra, May 26−28 1959 (INHS: 1); Loma de Gato Sierra del Cobre, Sept. 24−30 1935 (USNM: 1); Pico Turquino, June 1936, Darlington (USNM: 3); Villa Clara: Piedra Gorda WM (USNM: 1); Gortham acc. 68498 (USNM: 1); ex Geittner collection (HNHM: 1); ex Em Friv collection (HNHM:1): no further data (BMNH: 4; MCZ: 1; FMNH: 1; MMUE: 5; MZH: 10; NHRS: 5; USNM: 1; ZNHB: 17); Mexico: Yucatan: GF Gaumer (SEMC: 3).</p></tp:treatment-sec><tp:treatment-sec sec-type="Specimens examined "><title>Specimens examined </title><p><bold>(with brachypterous wings).</bold> Cuba: Prov. Sancti Spíritus: Jarahueca Ote. July 14–18 1927, SC Bruner (USNM: 1); Santiago de Cuba: Gran Piedra 1100 m (HNHM: 1); Loma de Gato, Range, July 3–7 1936, 3000 ft. (MCZ: 4); Loma del Gato, Sierra del Cobre, 2600–3325 ft. Sept. 24–30 1935, ex F Monrós collection (USNM: 7); Pico Turquino, South side, 1000 ft. June 1936 (USNM: 1); Pico Turquino, South side, 30 May 1985 (UWCP: 1); Sierra Maestra, July 10–20 1922, 600–900 m, CH Ballou and SC Bruner (USNM: 1); Loma de Cala to Pico Palma Mocha, Sierra Maestra, 3600–3900 ft. May 16 1948, J Acuna (USNM: 1); Loma Cardero Pico Turquino, Aug. 1 1935, J Acuna Col. (USNM: 1); Pinares 1918 WM Mann (USNM: 1); no further data (MCZ: 2, MMUE: 2, ZMHB: 2); Mexico: Yucatan: GF Gaumer (SEMC: 1).</p></tp:treatment-sec><tp:treatment-sec sec-type="Diagnosis"><title>Diagnosis.</title><p><italic><tp:taxon-name>Stoiba flavicollis</tp:taxon-name></italic> is a widely distributed species with many morphological variations such as pronotal shape (trapezoidal, rarely hemispherical without angle at postero-lateral 1/3), elytra explanate margin (broadest between anterior 1/3 and middle), elytral color (brownish black to black, often with metallic luster), and hind wing (fully-developed or brachypterous). It is mainly distinguished from <italic><tp:taxon-name>Stoiba bruneri</tp:taxon-name></italic> by pale antennomere XI, from <italic><tp:taxon-name>Stoiba clarildae</tp:taxon-name></italic> by elytra shape and coloration with metallic luster, and from <italic><tp:taxon-name>Stoiba indivisa</tp:taxon-name></italic> by distinct posterior half of elytra margin and black elytra with weak metallic luster.</p></tp:treatment-sec><tp:treatment-sec sec-type="Description"><title>Description.</title><p>Adult (n=118) length 6.8−9.4 mm, width 5.6−7.5 mm. Body oval (<xref ref-type="fig" rid="F4">Figs 23–25</xref>), slightly or distinctly discontinuous between pronotum and elytra in dorsal view (individual variation); profile moderately convex, highest between anterior 1/3 of elytra and middle. Antennae (<xref ref-type="fig" rid="F4">Figs 23</xref>, <xref ref-type="fig" rid="F7">51</xref>) reaching elytral base, brown to pale brown; antennomeres I, III and XI same in length, 2.5 times long than II; V−XI pubescent with long setae on each antennomere apex. Mandible (<xref ref-type="fig" rid="F7">Fig. 58</xref>) with 5 teeth. Maxilla (<xref ref-type="fig" rid="F7">Fig. 60</xref>) compact; palpifer weakly sclerotized; palpomere I 0.5 times as long as palpifer with setae apically; II 1.5 times as long as palpifer with apical region setose; III 0.8 times as long as II, setose apically; palpomere IV 1.2 times as long as III, setose with sensilla structure on apex. Labium (<xref ref-type="fig" rid="F7">Fig. 62</xref>) compact; prementum subquadrate with anterior edge notched; ligula half oval with long setae; labial palpus 3-segmented; palpomere I triangular with long setae; II 2 times as long as I with long setae sub-apically; III more sclerotized than I and II with short setae and sensilla structure on apex. Pronotum (<xref ref-type="fig" rid="F4">Fig. 23</xref>) hemispherical with anterior margin linear or slightly emarginate; lateral margin rounded or slightly angled or slight expanded without angle; disc moderately distinct, slightly<!--PageBreak--> convex; surface scale-like, smooth; lateral margin shallowly and sparsely punctate, or rarely smooth. Procoxal process (<xref ref-type="fig" rid="F4">Figs 25</xref>, <xref ref-type="fig" rid="F8">64</xref>) black with hypomeron brown. Scutellum blackish brown to black. Elytra (<xref ref-type="fig" rid="F4">Fig. 24</xref>) moderately convex, often bluish black to black, rarely brownish black, finely punctate; margin broadest between anterior 1/3 and middle, narrower posteriorly. Hind wing fully developed (<xref ref-type="fig" rid="F10">Fig. 92</xref>) or brachypterous (<xref ref-type="fig" rid="F10">Fig. 93</xref>). Legs (<xref ref-type="fig" rid="F4">Fig. 25</xref>) brown except for coxae, trochanters, base of pro- and meso-femur and proximal 1/4 of meta-femur dark brown to black. Male genitalia (<xref ref-type="fig" rid="F8">Figs 68–69</xref>) curved, laid laterally (deversement); aedeagal base piece rounded with membranous structure, terminal end pointed; tegmen Y-shaped; spicule V-shaped with jointed part slightly extended; ejaculatory duct loosened. Spermatheca (<xref ref-type="fig" rid="F8">Fig. 75</xref>) falcate; receptacle round with 2 openings; pump area 4 times as long as receptacle.</p></tp:treatment-sec><tp:treatment-sec sec-type="Distribution"><title>Distribution.</title><p>Cuba: Isla de la Juventud; Prov. Ciego de Ávila;Pinar del Río; Santiago de Cuba; Villa Clara; Mexico: Yucatan.</p></tp:treatment-sec><tp:treatment-sec sec-type="Remarks"><title>Remarks.</title><p><italic><tp:taxon-name>Stoiba flavicollis</tp:taxon-name></italic> is well distributed over a large area of Cuba. It is the only species with both fully developed and brachypterous wings (<xref ref-type="fig" rid="F10">Figs 92–93</xref>) in our study. In the present study, we located four adult specimens collected by GF Gaumer (Dr. George Franklin Gaumer, American botanist, 1850–1929) in Yucatan, Mexico, deposited in the SEMC, and identified as <italic><tp:taxon-name>Stoiba flavicollis</tp:taxon-name></italic>. We confirmed this species identification; three of Gaumer’s four specimens have fully developed wings and one is brachypterous. This finding represents the possible extension of a range for <italic><tp:taxon-name>Stoiba</tp:taxon-name></italic> from the Caribbean islands to the Mexican mainland. However, there is no further known record of <italic><tp:taxon-name>Stoiba flavicollis</tp:taxon-name></italic> from Yucatan or other Mexican regions.</p></tp:treatment-sec><tp:treatment-sec><!--Section generated to contain objects referenced in tp:taxon-treatment.--><fig id="F4" position="float" orientation="portrait"><label>Figures 20–28.</label><caption><p>Habitus. <bold>20–22</bold> <italic><tp:taxon-name>Stoiba fascicollis</tp:taxon-name></italic> <bold>20</bold> dorsal view <bold>21</bold> lateral view <bold>22</bold> ventral view <bold>23–25</bold> <italic><tp:taxon-name>Stoiba flavicollis</tp:taxon-name></italic> (Syntype) <bold>23</bold> dorsal view <bold>24</bold> lateral view <bold>25</bold> ventral view <bold>26–28</bold> <italic><tp:taxon-name>Stoiba fuscicornis</tp:taxon-name></italic> <bold>26</bold> dorsal view <bold>27</bold> lateral view <bold>28</bold> ventral view. (scale bar = 1.0 mm)</p></caption><graphic xmlns:xlink="http://www.w3.org/1999/xlink" xlink:href="ZooKeys-224-001-g004.jpg" position="float" orientation="portrait" xlink:type="simple"/></fig><fig id="F7" position="float" orientation="portrait"><label>Figures 44–63.</label><caption><p>Head of <italic><tp:taxon-name>Stoiba flavicollis</tp:taxon-name></italic>. <bold>44</bold> dorsal view <bold>45</bold> anterior view <bold>46</bold> ventral view <bold>47–56</bold> antennae <bold>47</bold> <italic><tp:taxon-name>Stoiba angusticollis</tp:taxon-name></italic> <bold>48</bold> <italic><tp:taxon-name>Stoiba bruneri</tp:taxon-name></italic> <bold>49</bold> <italic><tp:taxon-name>Stoiba clarildae</tp:taxon-name></italic> <bold>50</bold> <italic><tp:taxon-name>Stoiba fascicornis</tp:taxon-name></italic> <bold>51</bold> <italic><tp:taxon-name>Stoiba flavicollis</tp:taxon-name></italic> <bold>52 </bold><italic><tp:taxon-name>Stoiba fuscicornis</tp:taxon-name></italic> <bold>53</bold> <italic><tp:taxon-name>Stoiba indivisa</tp:taxon-name></italic> <bold>54</bold> <italic><tp:taxon-name>Stoiba marginata</tp:taxon-name></italic> <bold>55</bold> <italic><tp:taxon-name>Stoiba nigricans</tp:taxon-name></italic> <bold>56</bold> <italic><tp:taxon-name>Stoiba swartzii</tp:taxon-name></italic> <bold>57–63</bold> mouth parts <bold>57</bold> labrum (<italic><tp:taxon-name>Stoiba flavicollis</tp:taxon-name></italic>) <bold>58</bold> mandible (<italic><tp:taxon-name>Stoiba flavicollis</tp:taxon-name></italic>) <bold>59</bold> mandible (<italic><tp:taxon-name>Stoiba swartzii</tp:taxon-name></italic>) <bold>60</bold> maxilla (<italic><tp:taxon-name>Stoiba flavicollis</tp:taxon-name></italic>) <bold>61 </bold>maxilla (<italic><tp:taxon-name>Stoiba swartzii</tp:taxon-name></italic>) <bold>62</bold> labium (<italic><tp:taxon-name>Stoiba flavicollis</tp:taxon-name></italic>) <bold>63</bold> labium (<italic><tp:taxon-name>Stoiba swartzii</tp:taxon-name></italic>). (scale bar = 1.0 mm)</p></caption><graphic xmlns:xlink="http://www.w3.org/1999/xlink" xlink:href="ZooKeys-224-001-g007.jpg" position="float" orientation="portrait" xlink:type="simple"/></fig><fig id="F8" position="float" orientation="portrait"><label>Figures 64–80.</label><caption><p>Thorax. <bold>64</bold> prosternum <bold>65</bold> mesonotum <bold>66</bold> metanotum <bold>67</bold>, meso-, metathoracic sterna <bold>68–69</bold> male genitalia (<italic><tp:taxon-name>Stoiba flavicollis</tp:taxon-name></italic>) <bold>70–71</bold> male genitalia (<italic><tp:taxon-name>Stoiba swartzii</tp:taxon-name></italic>) <bold>72–80</bold> Spermathecae <bold>72</bold> <italic><tp:taxon-name>Stoiba angusticollis</tp:taxon-name></italic> <bold>73</bold> <italic><tp:taxon-name>Stoiba bruneri</tp:taxon-name></italic> <bold>74</bold> <italic><tp:taxon-name>Stoiba fascicornis</tp:taxon-name></italic> <bold>75</bold> <italic><tp:taxon-name>Stoiba flavicollis</tp:taxon-name></italic> <bold>76</bold> <italic><tp:taxon-name>Stoiba fuscicornis</tp:taxon-name></italic> <bold>77</bold> <italic><tp:taxon-name>Stoiba marginata</tp:taxon-name></italic> <bold>78</bold> <italic><tp:taxon-name>Stoiba nigricans</tp:taxon-name></italic> <bold>79</bold> <italic><tp:taxon-name>Stoiba swartzii</tp:taxon-name></italic> <bold>80</bold> <italic><tp:taxon-name>Stoiba rufa</tp:taxon-name></italic> (=<italic><tp:taxon-name>Stoiba swartzii</tp:taxon-name></italic>). (scale bar = 1.0 mm)</p></caption><graphic xmlns:xlink="http://www.w3.org/1999/xlink" xlink:href="ZooKeys-224-001-g008.jpg" position="float" orientation="portrait" xlink:type="simple"/></fig><fig id="F10" position="float" orientation="portrait"><label>Figures 92–105.</label><caption><p>Hind wings <bold>92</bold> fully developed hind wing (<italic><tp:taxon-name>Stoiba flavicollis</tp:taxon-name></italic>) <bold>93</bold> brachypterous wing (<italic><tp:taxon-name>Stoiba flavicollis</tp:taxon-name></italic>) <bold>94</bold> vestigial wing (<italic><tp:taxon-name>Elytrogona gemmata</tp:taxon-name></italic>) <bold>95–96</bold> ventral surface of elytra <bold>95</bold> <italic><tp:taxon-name>Stoiba flavicollis</tp:taxon-name></italic> <bold>96</bold> <italic><tp:taxon-name>Elytrogona gemmata</tp:taxon-name></italic>. <bold>97–98</bold> basal tooth of claw <bold>97</bold> <italic><tp:taxon-name>Stoiba flavicollis</tp:taxon-name></italic> <bold>98</bold> <italic><tp:taxon-name>Elytrogona gemmata</tp:taxon-name></italic> <bold>99</bold> male genitalia of <italic><tp:taxon-name>Asteriza flavicornis</tp:taxon-name></italic> <bold>100</bold> mandible (<italic><tp:taxon-name>Spaethiella</tp:taxon-name></italic> sp.) <bold>101</bold> mandible (<italic><tp:taxon-name>Asteriza flavicornis</tp:taxon-name></italic>) <bold>102</bold> labium (<italic><tp:taxon-name>Spaethiella</tp:taxon-name></italic> sp.) <bold>103</bold> labium (<italic><tp:taxon-name>Asteriza flavicornis</tp:taxon-name></italic>) <bold>104</bold> metendosternite (<italic><tp:taxon-name>Stoiba flavicollis</tp:taxon-name></italic>) <bold>105</bold> metendosternite (<italic><tp:taxon-name>Elytrogona gemmata</tp:taxon-name></italic>).</p></caption><graphic xmlns:xlink="http://www.w3.org/1999/xlink" xlink:href="ZooKeys-224-001-g010.jpg" position="float" orientation="portrait" xlink:type="simple"/></fig></tp:treatment-sec><ref-list><ref id="B25"><mixed-citation xmlns:xlink="http://www.w3.org/1999/xlink" xlink:type="simple"><person-group><name name-style="western"><surname>Klug</surname><given-names>K</given-names></name></person-group> (<year>1829</year>)<source> Preissverzeichniss vorräthiger Insecten-Doubletten des Königl.</source><publisher-name>Zoologischen Museums der Universität</publisher-name>, <publisher-loc>Berlin</publisher-loc>, <lpage>18</lpage> pp.</mixed-citation></ref><ref id="B5"><mixed-citation xmlns:xlink="http://www.w3.org/1999/xlink" xlink:type="simple"><person-group><name name-style="western"><surname>Boheman</surname><given-names>CH</given-names></name></person-group> (<year>1854</year>)<source> Monographia Cassididarum. Tomus secundus. Holmiae, 506 pp. + 2 tab.</source></mixed-citation></ref><ref id="B6"><mixed-citation xmlns:xlink="http://www.w3.org/1999/xlink" xlink:type="simple"><person-group><name name-style="western"><surname>Boheman</surname><given-names>CH</given-names></name></person-group> (<year>1856</year>)<source> Catalogue of Coleopterous Insects in the Collection of the British Museum, Part IX, Cassididae. London, 225 pp.</source></mixed-citation></ref><ref id="B38"><mixed-citation xmlns:xlink="http://www.w3.org/1999/xlink" xlink:type="simple"><person-group><name name-style="western"><surname>Suffrian</surname><given-names>E</given-names></name></person-group> (<year>1868</year>)<article-title> Verzeichniss der von Dr. Gundlach auf der Insel Cuba gesammelten Chrysomelinen.</article-title><source>Archiv Für Naturgeschichte </source><volume>34</volume>: <fpage>163</fpage>-<lpage>252</lpage>.</mixed-citation></ref><ref id="B16"><mixed-citation xmlns:xlink="http://www.w3.org/1999/xlink" xlink:type="simple"><person-group><name name-style="western"><surname>Gemminger</surname><given-names>M</given-names></name><name name-style="western"><surname>von Harold</surname><given-names>E</given-names></name></person-group> (<year>1876</year>)<article-title> Catalogus Coleopterorum hucusquedescriptorum synonymicus et systematicus.</article-title><source>Chrysomelidae (II), Languriidae, Erotylidae, Endomychidae, Coccinellidae, Coryophidae, Platypsyllidae, Acredit Index Generum universalis </source><volume>12</volume>: <fpage>3479</fpage>-<lpage>3822</lpage>.</mixed-citation></ref><ref id="B27"><mixed-citation xmlns:xlink="http://www.w3.org/1999/xlink" xlink:type="simple"><person-group><name name-style="western"><surname>Leng</surname><given-names>CW</given-names></name><name name-style="western"><surname>Mutchler</surname><given-names>AJ</given-names></name></person-group> (<year>1914</year>)<article-title> A preliminary list of the Coleoptera of the West Indies as recorded to Jan. 1, 1914.</article-title><source>Bulletin of the American Museum of Natural History </source><volume>35</volume> (<issue>30</issue>): <fpage>391</fpage>-<lpage>493</lpage>.</mixed-citation></ref><ref id="B36"><mixed-citation xmlns:xlink="http://www.w3.org/1999/xlink" xlink:type="simple"><person-group><name name-style="western"><surname>Spaeth</surname><given-names>F</given-names></name></person-group> (<year>1909</year>)<article-title> Kritische Studien über <italic>Chelymorpha</italic> Boheman und die verwandten Gattungen (Col.).</article-title><source>DeutscheEntomologischeZeitschrift </source><volume>1909</volume>: <fpage>715</fpage>-<lpage>732</lpage>.</mixed-citation></ref><ref id="B37"><mixed-citation xmlns:xlink="http://www.w3.org/1999/xlink" xlink:type="simple"><person-group><name name-style="western"><surname>Spaeth</surname><given-names>F</given-names></name></person-group> (<year>1914</year>)<source> Chrysomelidae: 16. Cassidinae. In: Junk W, Schenkling S (Eds) Coleopterorum Catalogus, Pars 62, Berlin, 182 pp.</source></mixed-citation></ref><ref id="B1"><mixed-citation xmlns:xlink="http://www.w3.org/1999/xlink" xlink:type="simple"><person-group><name name-style="western"><surname>Blackwelder</surname><given-names>RE</given-names></name></person-group> (<year>1946</year>)<article-title> Checklist of the coleopterous insects of Mexico, Central America, The West Indies and South America, Part 4. U.S.</article-title><source>National Museum, Bulletin </source><volume>185</volume>: <fpage>1</fpage>-<lpage>763</lpage>.</mixed-citation></ref><ref id="B43"><mixed-citation xmlns:xlink="http://www.w3.org/1999/xlink" xlink:type="simple"><person-group><name name-style="western"><surname>Wilcox</surname><given-names>JA</given-names></name></person-group> (<year>1975</year>)<source> Family 129.</source><publisher-name>Chrysomelidae. In: Arnett RH Jr. (Ed) Checklist of the Beetles of North and Central America and the West Indies. North American Beetle Fauna Series. Flora &amp; Fauna Publications</publisher-name>, <publisher-loc>Gainesville</publisher-loc>, <lpage>166</lpage> pp.</mixed-citation></ref><ref id="B29"><mixed-citation xmlns:xlink="http://www.w3.org/1999/xlink" xlink:type="simple"><person-group><name name-style="western"><surname>Medvedev</surname><given-names>LN</given-names></name></person-group> (<year>1993</year>)<source> К фауне и зоогеографии листоедов Вест-Индии. In: (Ed)AH Северцова Исследования фауны Кубы. Москва Наука 4–17. [On the fauna and zoogeography of leaf beetles of the West Indies. In: (Ed) VE Sokolov The fauna of Cuba. Science, Moscow 4–17.]</source></mixed-citation></ref><ref id="B9"><mixed-citation xmlns:xlink="http://www.w3.org/1999/xlink" xlink:type="simple"><person-group><name name-style="western"><surname>Borowiec</surname><given-names>L</given-names></name></person-group> (<year>1996</year>)<article-title> Faunistic records of Neotropical Cassidinae (Coleoptera: Chrysomelidae).</article-title><source>Polskie Pismo Entomologiczne </source><volume>65</volume>: <fpage>119</fpage>-<lpage>251</lpage>.</mixed-citation></ref><ref id="B10"><mixed-citation xmlns:xlink="http://www.w3.org/1999/xlink" xlink:type="simple"><person-group><name name-style="western"><surname>Borowiec</surname><given-names>L</given-names></name></person-group> (<year>1999</year>)<source> A World Catalogue of the Cassidinae (Coleoptera: Chrysomelidae).</source><publisher-name>Biologica Silesiae</publisher-name>, <publisher-loc>Wrocław</publisher-loc>, <lpage>476</lpage> pp.</mixed-citation></ref><ref id="B41"><mixed-citation xmlns:xlink="http://www.w3.org/1999/xlink" xlink:type="simple"><person-group><name name-style="western"><surname>Takizawa</surname><given-names>H</given-names></name></person-group> (<year>2003</year>)<article-title> Checklist of Chrysomelidae in West Indies (Coleoptera).</article-title><source>Hispaniolana, Nueva Serie </source><volume>2</volume>: <fpage>1</fpage>-<lpage>125</lpage>.</mixed-citation></ref><ref id="B12"><mixed-citation xmlns:xlink="http://www.w3.org/1999/xlink" xlink:type="simple"><person-group><name name-style="western"><surname>Borowiec</surname><given-names>L</given-names></name><name name-style="western"><surname>Świętojańska</surname><given-names>J</given-names></name></person-group> (<year>2012</year>)<source> Cassidinae of the world – an interactive manual (Colecoptera: Chrysomelidae) <ext-link ext-link-type="uri" xlink:href="http://www.biol.uni.wroc.pl/cassidae/katalog%20internetowy/index.htm" xlink:type="simple">http://www.biol.uni.wroc.pl/cassidae/katalog%20internetowy/index.htm</ext-link>  [date of access, Sept.14<sup>th</sup> 2012]</source></mixed-citation></ref><ref id="B39"><mixed-citation xmlns:xlink="http://www.w3.org/1999/xlink" xlink:type="simple"><person-group><name name-style="western"><surname>Sturm</surname><given-names>J</given-names></name></person-group> (<year>1826</year>)<source> Katalog meiner Insekten Sammlung 1. Kafer, 207 pp. + 4 tabs.</source></mixed-citation></ref></ref-list></tp:taxon-treatment>
