# Supplementary material for: A revision and phylogenetic analysis of Stoiba Spaeth 1909 (Coleoptera, Chrysomelidae)
Source: Zookeys. 2012 Sep 28;(224):1–36. doi: 10.3897/zookeys.224.2964 (PMC3487644; doi:10.3897/zookeys.224.2964)
Supplement: XML Treatment for Stoiba fuscicornis [file zookeys.224.2964-treatment9.xml]

<!DOCTYPE tp:taxon-treatment
  PUBLIC "-//TaxonX//DTD Taxonomic Treatment Publishing DTD v0 20100105//EN" "tax-treatment-NSO.dtd">
<tp:taxon-treatment xmlns:tp="http://www.plazi.org/taxpub"><tp:treatment-meta><mixed-citation publication-type="journal"><person-group><name><surname>Shin</surname><given-names>Chulwoo</given-names></name><name><surname>Chaboo</surname><given-names>Caroline S.</given-names></name></person-group><article-title>A revision and phylogenetic analysis of 
                    <italic>Stoiba</italic> Spaeth 1909 (Coleoptera, Chrysomelidae)
                </article-title><source>Zookeys</source><day>28</day><month>9</month><year>2012</year><volume>2012</volume><issue>224</issue><fpage>1</fpage><lpage>36</lpage><pub-id pub-id-type="doi">10.3897/zookeys.224.2964</pub-id></mixed-citation></tp:treatment-meta><tp:nomenclature><tp:taxon-name>
                        <tp:taxon-name-part taxon-name-part-type="genus">Stoiba</tp:taxon-name-part>
                        <tp:taxon-name-part taxon-name-part-type="species">fuscicornis</tp:taxon-name-part>
                    <object-id xmlns:xlink="http://www.w3.org/1999/xlink" xlink:type="simple">http://species-id.net/wiki/Stoiba_fuscicornis</object-id>
								</tp:taxon-name><tp:taxon-authority>Blake, 1966</tp:taxon-authority><xref ref-type="fig" rid="F2">Figs 6</xref><xref ref-type="fig" rid="F4">26–28</xref><tp:nomenclature-citation-list><tp:nomenclature-citation><tp:taxon-name>Stoiba fuscicornis</tp:taxon-name><comment><xref ref-type="bibr" rid="B4">Blake 1966</xref>: 219 [original description including figure]; <xref ref-type="bibr" rid="B43">Wilcox 1975</xref>: 151 [checklist]; <xref ref-type="bibr" rid="B10">Borowiec 1999</xref>: 131 [catalog]; <xref ref-type="bibr" rid="B41">Takizawa 2003</xref>: 106 [checklist]; <xref ref-type="bibr" rid="B12">Borowiec and Świętojańska 2012</xref> [online catalog].</comment></tp:nomenclature-citation></tp:nomenclature-citation-list></tp:nomenclature><tp:treatment-sec sec-type="Type material"><title>Type material.</title><p>Holotype (<xref ref-type="fig" rid="F2">Fig. 6</xref>) and four paratypes in USNM; five paratypes in IJSM.</p></tp:treatment-sec><tp:treatment-sec sec-type="Type locality"><title>Type locality. </title><p>“Jamaica”</p></tp:treatment-sec><tp:treatment-sec sec-type="Specimens examined"><title>Specimens examined.</title><p>Jamaica: Aug 9 1941, LV Burns (USNM: holotype, four paratypes, type No. 68196); St. Thomas Corn Puss Cap, Aug. 1941, CB Lewis (BMNH: 3).</p></tp:treatment-sec><tp:treatment-sec sec-type="Diagnosis"><title>Diagnosis.</title><p><italic><tp:taxon-name>Stoiba fuscicornis</tp:taxon-name></italic> (<xref ref-type="fig" rid="F4">Figs 26–28</xref>) is one of the two Jamaican species (with <italic><tp:taxon-name>Stoiba swartzii</tp:taxon-name></italic>). It is easily distinguished from <italic><tp:taxon-name>Stoiba swartzii</tp:taxon-name></italic> by leathery brown or reddish brown coloration of pronotum and elytra (not opalescent), and distinguished from <italic><tp:taxon-name>Stoiba angusticollis</tp:taxon-name></italic> by rounded body shape, finely and coarsely punctate surface, mandible with 4 teeth (<xref ref-type="fig" rid="F7">Fig. 59</xref>), and elongate labial palpus (<xref ref-type="fig" rid="F7">Fig. 61</xref>).</p></tp:treatment-sec><tp:treatment-sec sec-type="Description"><title>Description.</title><p>Adult (n=8) length 6.4−8.0 mm, width 5.6−6.7 mm. Body (<xref ref-type="fig" rid="F4">Figs 26–28</xref>) round; profile moderately convex, highest between anterior 1/3 of elytra and middle. Body color leathery brown to reddish brown (not opalescent); antennae (<xref ref-type="fig" rid="F4">Figs 28</xref>, <xref ref-type="fig" rid="F7">52</xref>) pale brown to dark brown. Antenna (<xref ref-type="fig" rid="F7">Fig. 52</xref>) reaching elytra, pale brown to dark brown; antennomere II shortest, 0.5 times as long as III or slightly shorter; III 2 times as long as broad, as long as IV or slightly longer; III−VII gradually broader; VII as long as broad; V−XI pubescent. Mandible (<xref ref-type="fig" rid="F7">Fig. 59</xref>) with 4 teeth (rarely with vestigial tooth ventrally). Maxilla (<xref ref-type="fig" rid="F7">Fig. 61</xref>) elongated; palpomere IV setose with fine sensilla structure on apex. Pronotum (<xref ref-type="fig" rid="F4">Fig. 26</xref>) hemispherical with anterior margin slightly emarginate, slightly angled antero-laterally; disc moderately distinct, slightly convex, shiny, smooth or finely punctate; margin area moderately punctate. Scutellum shiny brown, same as pronotum. Elytra (<xref ref-type="fig" rid="F4">Figs 26–27</xref>) finely punctate; explanate margin narrower posteriorly, vague in posterior 1/3.</p></tp:treatment-sec><tp:treatment-sec sec-type="Distribution"><title>Distribution.</title><p>Jamaica: St. Thomas.</p></tp:treatment-sec><tp:treatment-sec><!--Section generated to contain objects referenced in tp:taxon-treatment.--><fig id="F2" position="float" orientation="portrait"><label>Figures 2–10.</label><caption><p>Holotypes. <bold>2</bold> <italic><tp:taxon-name>Stoiba barroi</tp:taxon-name></italic> <bold>3</bold> <italic><tp:taxon-name>Stoiba bruneri</tp:taxon-name></italic> <bold>4</bold> <italic><tp:taxon-name>Stoiba clarildae</tp:taxon-name></italic> <bold>5</bold> <italic><tp:taxon-name>Stoiba fascicollis</tp:taxon-name></italic> <bold>6</bold> <italic><tp:taxon-name>Stoiba fuscicornis</tp:taxon-name></italic> <bold>7</bold> <italic><tp:taxon-name>Stoiba indivisa</tp:taxon-name></italic> <bold>8</bold> <italic><tp:taxon-name>Stoiba marginata</tp:taxon-name></italic> <bold>9</bold> <italic><tp:taxon-name>Stoiba nigricans</tp:taxon-name></italic> <bold>10</bold> <italic><tp:taxon-name>Stoiba rufa</tp:taxon-name></italic> (=<italic><tp:taxon-name>Stoiba swartzii</tp:taxon-name></italic>).</p></caption><graphic xmlns:xlink="http://www.w3.org/1999/xlink" xlink:href="ZooKeys-224-001-g002.jpg" position="float" orientation="portrait" xlink:type="simple"/></fig><fig id="F4" position="float" orientation="portrait"><label>Figures 20–28.</label><caption><p>Habitus. <bold>20–22</bold> <italic><tp:taxon-name>Stoiba fascicollis</tp:taxon-name></italic> <bold>20</bold> dorsal view <bold>21</bold> lateral view <bold>22</bold> ventral view <bold>23–25</bold> <italic><tp:taxon-name>Stoiba flavicollis</tp:taxon-name></italic> (Syntype) <bold>23</bold> dorsal view <bold>24</bold> lateral view <bold>25</bold> ventral view <bold>26–28</bold> <italic><tp:taxon-name>Stoiba fuscicornis</tp:taxon-name></italic> <bold>26</bold> dorsal view <bold>27</bold> lateral view <bold>28</bold> ventral view. (scale bar = 1.0 mm)</p></caption><graphic xmlns:xlink="http://www.w3.org/1999/xlink" xlink:href="ZooKeys-224-001-g004.jpg" position="float" orientation="portrait" xlink:type="simple"/></fig><fig id="F7" position="float" orientation="portrait"><label>Figures 44–63.</label><caption><p>Head of <italic><tp:taxon-name>Stoiba flavicollis</tp:taxon-name></italic>. <bold>44</bold> dorsal view <bold>45</bold> anterior view <bold>46</bold> ventral view <bold>47–56</bold> antennae <bold>47</bold> <italic><tp:taxon-name>Stoiba angusticollis</tp:taxon-name></italic> <bold>48</bold> <italic><tp:taxon-name>Stoiba bruneri</tp:taxon-name></italic> <bold>49</bold> <italic><tp:taxon-name>Stoiba clarildae</tp:taxon-name></italic> <bold>50</bold> <italic><tp:taxon-name>Stoiba fascicornis</tp:taxon-name></italic> <bold>51</bold> <italic><tp:taxon-name>Stoiba flavicollis</tp:taxon-name></italic> <bold>52 </bold><italic><tp:taxon-name>Stoiba fuscicornis</tp:taxon-name></italic> <bold>53</bold> <italic><tp:taxon-name>Stoiba indivisa</tp:taxon-name></italic> <bold>54</bold> <italic><tp:taxon-name>Stoiba marginata</tp:taxon-name></italic> <bold>55</bold> <italic><tp:taxon-name>Stoiba nigricans</tp:taxon-name></italic> <bold>56</bold> <italic><tp:taxon-name>Stoiba swartzii</tp:taxon-name></italic> <bold>57–63</bold> mouth parts <bold>57</bold> labrum (<italic><tp:taxon-name>Stoiba flavicollis</tp:taxon-name></italic>) <bold>58</bold> mandible (<italic><tp:taxon-name>Stoiba flavicollis</tp:taxon-name></italic>) <bold>59</bold> mandible (<italic><tp:taxon-name>Stoiba swartzii</tp:taxon-name></italic>) <bold>60</bold> maxilla (<italic><tp:taxon-name>Stoiba flavicollis</tp:taxon-name></italic>) <bold>61 </bold>maxilla (<italic><tp:taxon-name>Stoiba swartzii</tp:taxon-name></italic>) <bold>62</bold> labium (<italic><tp:taxon-name>Stoiba flavicollis</tp:taxon-name></italic>) <bold>63</bold> labium (<italic><tp:taxon-name>Stoiba swartzii</tp:taxon-name></italic>). (scale bar = 1.0 mm)</p></caption><graphic xmlns:xlink="http://www.w3.org/1999/xlink" xlink:href="ZooKeys-224-001-g007.jpg" position="float" orientation="portrait" xlink:type="simple"/></fig></tp:treatment-sec><ref-list><ref id="B4"><mixed-citation xmlns:xlink="http://www.w3.org/1999/xlink" xlink:type="simple"><person-group><name name-style="western"><surname>Blake</surname><given-names>DH</given-names></name></person-group> (<year>1966</year>)<article-title> Ten new chrysomelid beetles from the West Indies.</article-title><source>Proceedings of the Entomological Society of Washington </source><volume>68</volume>: <fpage>213</fpage>-<lpage>222</lpage>.</mixed-citation></ref><ref id="B43"><mixed-citation xmlns:xlink="http://www.w3.org/1999/xlink" xlink:type="simple"><person-group><name name-style="western"><surname>Wilcox</surname><given-names>JA</given-names></name></person-group> (<year>1975</year>)<source> Family 129.</source><publisher-name>Chrysomelidae. In: Arnett RH Jr. (Ed) Checklist of the Beetles of North and Central America and the West Indies. North American Beetle Fauna Series. Flora &amp; Fauna Publications</publisher-name>, <publisher-loc>Gainesville</publisher-loc>, <lpage>166</lpage> pp.</mixed-citation></ref><ref id="B10"><mixed-citation xmlns:xlink="http://www.w3.org/1999/xlink" xlink:type="simple"><person-group><name name-style="western"><surname>Borowiec</surname><given-names>L</given-names></name></person-group> (<year>1999</year>)<source> A World Catalogue of the Cassidinae (Coleoptera: Chrysomelidae).</source><publisher-name>Biologica Silesiae</publisher-name>, <publisher-loc>Wrocław</publisher-loc>, <lpage>476</lpage> pp.</mixed-citation></ref><ref id="B41"><mixed-citation xmlns:xlink="http://www.w3.org/1999/xlink" xlink:type="simple"><person-group><name name-style="western"><surname>Takizawa</surname><given-names>H</given-names></name></person-group> (<year>2003</year>)<article-title> Checklist of Chrysomelidae in West Indies (Coleoptera).</article-title><source>Hispaniolana, Nueva Serie </source><volume>2</volume>: <fpage>1</fpage>-<lpage>125</lpage>.</mixed-citation></ref><ref id="B12"><mixed-citation xmlns:xlink="http://www.w3.org/1999/xlink" xlink:type="simple"><person-group><name name-style="western"><surname>Borowiec</surname><given-names>L</given-names></name><name name-style="western"><surname>Świętojańska</surname><given-names>J</given-names></name></person-group> (<year>2012</year>)<source> Cassidinae of the world – an interactive manual (Colecoptera: Chrysomelidae) <ext-link ext-link-type="uri" xlink:href="http://www.biol.uni.wroc.pl/cassidae/katalog%20internetowy/index.htm" xlink:type="simple">http://www.biol.uni.wroc.pl/cassidae/katalog%20internetowy/index.htm</ext-link>  [date of access, Sept.14<sup>th</sup> 2012]</source></mixed-citation></ref></ref-list></tp:taxon-treatment>
