# Supplementary material for: A revision and phylogenetic analysis of Stoiba Spaeth 1909 (Coleoptera, Chrysomelidae)
Source: Zookeys. 2012 Sep 28;(224):1–36. doi: 10.3897/zookeys.224.2964 (PMC3487644; doi:10.3897/zookeys.224.2964)
Supplement: XML Treatment for Stoiba lurida [file zookeys.224.2964-treatment11.xml]

<!DOCTYPE tp:taxon-treatment
  PUBLIC "-//TaxonX//DTD Taxonomic Treatment Publishing DTD v0 20100105//EN" "tax-treatment-NSO.dtd">
<tp:taxon-treatment xmlns:tp="http://www.plazi.org/taxpub"><tp:treatment-meta><mixed-citation publication-type="journal"><person-group><name><surname>Shin</surname><given-names>Chulwoo</given-names></name><name><surname>Chaboo</surname><given-names>Caroline S.</given-names></name></person-group><article-title>A revision and phylogenetic analysis of 
                    <italic>Stoiba</italic> Spaeth 1909 (Coleoptera, Chrysomelidae)
                </article-title><source>Zookeys</source><day>28</day><month>9</month><year>2012</year><volume>2012</volume><issue>224</issue><fpage>1</fpage><lpage>36</lpage><pub-id pub-id-type="doi">10.3897/zookeys.224.2964</pub-id></mixed-citation></tp:treatment-meta><tp:nomenclature><tp:taxon-name>
                        <tp:taxon-name-part taxon-name-part-type="genus">Stoiba</tp:taxon-name-part>
                        <tp:taxon-name-part taxon-name-part-type="species">lurida</tp:taxon-name-part>
                    <object-id xmlns:xlink="http://www.w3.org/1999/xlink" xlink:type="simple">http://species-id.net/wiki/Stoiba_lurida</object-id>
								</tp:taxon-name><tp:taxon-authority>(Suffrian, 1868)</tp:taxon-authority><tp:nomenclature-citation-list><tp:nomenclature-citation><tp:taxon-name>Chelymorpha lurida</tp:taxon-name><comment><xref ref-type="bibr" rid="B38">Suffrian 1868</xref>: 240 [original description]; <xref ref-type="bibr" rid="B16">Gemminger and Harold 1876</xref>: 3640 [catalog]; <xref ref-type="bibr" rid="B27">Leng and Mutchler 1914</xref>: 458 [list of the West Indies <tp:taxon-name>Coleoptera</tp:taxon-name>]; <xref ref-type="bibr" rid="B37">Spaeth 1914</xref>: 59 [catalog]; <xref ref-type="bibr" rid="B1">Blackwelder 1946</xref>: 745 [checklist]; <xref ref-type="bibr" rid="B43">Wilcox 1975</xref>: 152 [checklist].</comment></tp:nomenclature-citation><tp:nomenclature-citation><tp:taxon-name>Stoiba lurida</tp:taxon-name><comment>: <xref ref-type="bibr" rid="B10">Borowiec 1999</xref>: 131 [catalog]; <xref ref-type="bibr" rid="B41">Takizawa 2003</xref>: 106 [checklist-misspelled]; <xref ref-type="bibr" rid="B12">Borowiec and Świętojańska 2012</xref> [online catalog].</comment></tp:nomenclature-citation></tp:nomenclature-citation-list></tp:nomenclature><tp:treatment-sec sec-type="Type material"><title>Type material. </title><p>Unknown</p></tp:treatment-sec><tp:treatment-sec sec-type="Type locality"><title>Type locality.</title><p>“Cuba”</p></tp:treatment-sec><tp:treatment-sec sec-type="Description"><title>Description</title><p><bold>(from original description by <xref ref-type="bibr" rid="B38">Suffrian 1868</xref>).</bold> Adult length 9.0 mm, width 7.4 mm. <italic><tp:taxon-name>Stoiba lurida</tp:taxon-name></italic> is generally similar to large size of <italic><tp:taxon-name>Stoiba flavicollis</tp:taxon-name></italic>, but <italic><tp:taxon-name>Stoiba lurida</tp:taxon-name></italic> shows brownish yellow pronotum when it is dried and shows gold shimmering in fresh specimens; pronotal and elytral margins more coarsely and roughly punctate. Sometimes it was identified as <italic><tp:taxon-name>Calligrapha spiraeae</tp:taxon-name></italic> (Say) in North America. Body slightly oval, convex, broadest within anterior half of elytra, dark reddish brown, opalescent with punctures on lateral margins of pronotum and elytra. Pronotum with posterior margin broad, flat; disc finely and sparsely punctate, lateral margin slightly more punctate. Elytra with posterior half of lateral margin not clearly explanate; lateral decline margin area slightly more punctate than raised edge area. Ventral surface (abdomen) brownish yellow to reddish yellow.</p></tp:treatment-sec><tp:treatment-sec sec-type="Distribution"><title>Distribution.</title><p><bold>“</bold>Cuba”</p></tp:treatment-sec><ref-list><ref id="B38"><mixed-citation xmlns:xlink="http://www.w3.org/1999/xlink" xlink:type="simple"><person-group><name name-style="western"><surname>Suffrian</surname><given-names>E</given-names></name></person-group> (<year>1868</year>)<article-title> Verzeichniss der von Dr. Gundlach auf der Insel Cuba gesammelten Chrysomelinen.</article-title><source>Archiv Für Naturgeschichte </source><volume>34</volume>: <fpage>163</fpage>-<lpage>252</lpage>.</mixed-citation></ref><ref id="B16"><mixed-citation xmlns:xlink="http://www.w3.org/1999/xlink" xlink:type="simple"><person-group><name name-style="western"><surname>Gemminger</surname><given-names>M</given-names></name><name name-style="western"><surname>von Harold</surname><given-names>E</given-names></name></person-group> (<year>1876</year>)<article-title> Catalogus Coleopterorum hucusquedescriptorum synonymicus et systematicus.</article-title><source>Chrysomelidae (II), Languriidae, Erotylidae, Endomychidae, Coccinellidae, Coryophidae, Platypsyllidae, Acredit Index Generum universalis </source><volume>12</volume>: <fpage>3479</fpage>-<lpage>3822</lpage>.</mixed-citation></ref><ref id="B27"><mixed-citation xmlns:xlink="http://www.w3.org/1999/xlink" xlink:type="simple"><person-group><name name-style="western"><surname>Leng</surname><given-names>CW</given-names></name><name name-style="western"><surname>Mutchler</surname><given-names>AJ</given-names></name></person-group> (<year>1914</year>)<article-title> A preliminary list of the Coleoptera of the West Indies as recorded to Jan. 1, 1914.</article-title><source>Bulletin of the American Museum of Natural History </source><volume>35</volume> (<issue>30</issue>): <fpage>391</fpage>-<lpage>493</lpage>.</mixed-citation></ref><ref id="B37"><mixed-citation xmlns:xlink="http://www.w3.org/1999/xlink" xlink:type="simple"><person-group><name name-style="western"><surname>Spaeth</surname><given-names>F</given-names></name></person-group> (<year>1914</year>)<source> Chrysomelidae: 16. Cassidinae. In: Junk W, Schenkling S (Eds) Coleopterorum Catalogus, Pars 62, Berlin, 182 pp.</source></mixed-citation></ref><ref id="B1"><mixed-citation xmlns:xlink="http://www.w3.org/1999/xlink" xlink:type="simple"><person-group><name name-style="western"><surname>Blackwelder</surname><given-names>RE</given-names></name></person-group> (<year>1946</year>)<article-title> Checklist of the coleopterous insects of Mexico, Central America, The West Indies and South America, Part 4. U.S.</article-title><source>National Museum, Bulletin </source><volume>185</volume>: <fpage>1</fpage>-<lpage>763</lpage>.</mixed-citation></ref><ref id="B43"><mixed-citation xmlns:xlink="http://www.w3.org/1999/xlink" xlink:type="simple"><person-group><name name-style="western"><surname>Wilcox</surname><given-names>JA</given-names></name></person-group> (<year>1975</year>)<source> Family 129.</source><publisher-name>Chrysomelidae. In: Arnett RH Jr. (Ed) Checklist of the Beetles of North and Central America and the West Indies. North American Beetle Fauna Series. Flora &amp; Fauna Publications</publisher-name>, <publisher-loc>Gainesville</publisher-loc>, <lpage>166</lpage> pp.</mixed-citation></ref><ref id="B10"><mixed-citation xmlns:xlink="http://www.w3.org/1999/xlink" xlink:type="simple"><person-group><name name-style="western"><surname>Borowiec</surname><given-names>L</given-names></name></person-group> (<year>1999</year>)<source> A World Catalogue of the Cassidinae (Coleoptera: Chrysomelidae).</source><publisher-name>Biologica Silesiae</publisher-name>, <publisher-loc>Wrocław</publisher-loc>, <lpage>476</lpage> pp.</mixed-citation></ref><ref id="B41"><mixed-citation xmlns:xlink="http://www.w3.org/1999/xlink" xlink:type="simple"><person-group><name name-style="western"><surname>Takizawa</surname><given-names>H</given-names></name></person-group> (<year>2003</year>)<article-title> Checklist of Chrysomelidae in West Indies (Coleoptera).</article-title><source>Hispaniolana, Nueva Serie </source><volume>2</volume>: <fpage>1</fpage>-<lpage>125</lpage>.</mixed-citation></ref><ref id="B12"><mixed-citation xmlns:xlink="http://www.w3.org/1999/xlink" xlink:type="simple"><person-group><name name-style="western"><surname>Borowiec</surname><given-names>L</given-names></name><name name-style="western"><surname>Świętojańska</surname><given-names>J</given-names></name></person-group> (<year>2012</year>)<source> Cassidinae of the world – an interactive manual (Colecoptera: Chrysomelidae) <ext-link ext-link-type="uri" xlink:href="http://www.biol.uni.wroc.pl/cassidae/katalog%20internetowy/index.htm" xlink:type="simple">http://www.biol.uni.wroc.pl/cassidae/katalog%20internetowy/index.htm</ext-link>  [date of access, Sept.14<sup>th</sup> 2012]</source></mixed-citation></ref></ref-list></tp:taxon-treatment>
