# Supplementary material for: A revision and phylogenetic analysis of Stoiba Spaeth 1909 (Coleoptera, Chrysomelidae)
Source: Zookeys. 2012 Sep 28;(224):1–36. doi: 10.3897/zookeys.224.2964 (PMC3487644; doi:10.3897/zookeys.224.2964)
Supplement: XML Treatment for Stoiba nigricans [file zookeys.224.2964-treatment13.xml]

<!DOCTYPE tp:taxon-treatment
  PUBLIC "-//TaxonX//DTD Taxonomic Treatment Publishing DTD v0 20100105//EN" "tax-treatment-NSO.dtd">
<tp:taxon-treatment xmlns:tp="http://www.plazi.org/taxpub"><tp:treatment-meta><mixed-citation publication-type="journal"><person-group><name><surname>Shin</surname><given-names>Chulwoo</given-names></name><name><surname>Chaboo</surname><given-names>Caroline S.</given-names></name></person-group><article-title>A revision and phylogenetic analysis of 
                    <italic>Stoiba</italic> Spaeth 1909 (Coleoptera, Chrysomelidae)
                </article-title><source>Zookeys</source><day>28</day><month>9</month><year>2012</year><volume>2012</volume><issue>224</issue><fpage>1</fpage><lpage>36</lpage><pub-id pub-id-type="doi">10.3897/zookeys.224.2964</pub-id></mixed-citation></tp:treatment-meta><tp:nomenclature><tp:taxon-name>
                        <tp:taxon-name-part taxon-name-part-type="genus">Stoiba</tp:taxon-name-part>
                        <tp:taxon-name-part taxon-name-part-type="species">nigricans</tp:taxon-name-part>
                    <object-id xmlns:xlink="http://www.w3.org/1999/xlink" xlink:type="simple">http://species-id.net/wiki/Stoiba_nigricans</object-id>
								</tp:taxon-name><tp:taxon-authority>Zayas, 1939</tp:taxon-authority><xref ref-type="fig" rid="F2">Figures 9</xref><xref ref-type="fig" rid="F5">35–37</xref><tp:nomenclature-citation-list><tp:nomenclature-citation><tp:taxon-name>Stoiba nigricans</tp:taxon-name><comment><xref ref-type="bibr" rid="B44">Zayas 1939</xref>: 255 [original description including figure]; <xref ref-type="bibr" rid="B1">Blackwelder 1946</xref>: 743 [checklist]; <xref ref-type="bibr" rid="B43">Wilcox 1975</xref>: 151 [checklist]; <xref ref-type="bibr" rid="B10">Borowiec 1999</xref>: 131 [catalog]; <xref ref-type="bibr" rid="B41">Takizawa 2003</xref>: 106 [checklist]; <xref ref-type="bibr" rid="B12">Borowiec and Świętojańska 2012</xref> [online catalog].</comment></tp:nomenclature-citation></tp:nomenclature-citation-list></tp:nomenclature><tp:treatment-sec sec-type="Type material"><title>Type material.</title><p>Holotype in USNM (Type No. 53530).</p></tp:treatment-sec><tp:treatment-sec sec-type="Type locality"><title>Type locality.</title><p>Cuba: Prov. Santiago de Cuba: Loma Gato, Clemente.<!--PageBreak--></p></tp:treatment-sec><tp:treatment-sec sec-type="Specimens examined"><title>Specimens examined.</title><p>Cuba: Prov. Santiago de Cuba: Loma Gato, Clemente, July 1938 (USNM: holotype No. 53530); Sierra Maestra 800–4000 m, Aug 7 1929, Frere Clement, ex FC Monrós collection (USNM: 1).</p></tp:treatment-sec><tp:treatment-sec sec-type="Diagnosis"><title>Diagnosis.</title><p><italic><tp:taxon-name>Stoiba nigricans</tp:taxon-name></italic> (<xref ref-type="fig" rid="F5">Figs 35–37</xref>) is distinguished by dark antennae, brownish black pronotum and elongate, C-shaped spermatheca, these serving to separate it from <italic><tp:taxon-name>Stoiba bruneri</tp:taxon-name></italic> and <italic><tp:taxon-name>Stoiba clarildae</tp:taxon-name></italic>. It also differs from <italic><tp:taxon-name>Stoiba bruneri</tp:taxon-name></italic> by the unicolored antennae and trapezoidal pronotum, and from <italic><tp:taxon-name>Stoiba clarildae</tp:taxon-name></italic> by the pronotal base as broad as the elytral base.</p></tp:treatment-sec><tp:treatment-sec sec-type="Description"><title>Description.</title><p>Adult (n=2) length 8.8–9.0mm, width 6.9–7.0mm. Body (<xref ref-type="fig" rid="F5">Figs 35–37</xref>) oval, broadest between anterior 1/3 and middle of elytra in dorsal view; profile moderately convex, highest at middle of elytra. Antennae (<xref ref-type="fig" rid="F5">Figs 35</xref>, <xref ref-type="fig" rid="F7">55</xref>) brownish black with antennomeres VI–XI pubescent with pale setae; antennomeres I–IV shiny, glabrous; antennomere III 3 times as long as II, 1.3 times as long as IV. Mandible (<xref ref-type="fig" rid="F7">Fig. 58</xref>) with 5 teeth, maxillary palpus (<xref ref-type="fig" rid="F7">Fig. 60</xref>) and labial palpus (<xref ref-type="fig" rid="F7">Fig. 62</xref>) compact. Pronotum (<xref ref-type="fig" rid="F5">Fig. 35</xref>) brownish black, trapezoidal with anterior edge linear; antero-lateral edge smoothly angled, anterior 2/3 gradually broader, rounded and slightly narrower in posterior 1/3; disc slightly convex; with discal surface smooth, scale-like; lateral margin region finely and sparsely punctate. Elytra (<xref ref-type="fig" rid="F5">Fig. 35</xref>) bluish black, slightly opalescent, finely punctate; margin area distinct, narrower posteriorly. Hind wing brachypterous. Spermatheca (<xref ref-type="fig" rid="F8">Fig. 78</xref>) elongate, C-shaped with two openings, receptacle 0.2 times as long as pump; spermathecal duct short and coarsely coiled.</p></tp:treatment-sec><tp:treatment-sec sec-type="Distribution"><title>Distribution.</title><p>Cuba: Prov. Santiago de Cuba.</p></tp:treatment-sec><tp:treatment-sec><!--Section generated to contain objects referenced in tp:taxon-treatment.--><fig id="F2" position="float" orientation="portrait"><label>Figures 2–10.</label><caption><p>Holotypes. <bold>2</bold> <italic><tp:taxon-name>Stoiba barroi</tp:taxon-name></italic> <bold>3</bold> <italic><tp:taxon-name>Stoiba bruneri</tp:taxon-name></italic> <bold>4</bold> <italic><tp:taxon-name>Stoiba clarildae</tp:taxon-name></italic> <bold>5</bold> <italic><tp:taxon-name>Stoiba fascicollis</tp:taxon-name></italic> <bold>6</bold> <italic><tp:taxon-name>Stoiba fuscicornis</tp:taxon-name></italic> <bold>7</bold> <italic><tp:taxon-name>Stoiba indivisa</tp:taxon-name></italic> <bold>8</bold> <italic><tp:taxon-name>Stoiba marginata</tp:taxon-name></italic> <bold>9</bold> <italic><tp:taxon-name>Stoiba nigricans</tp:taxon-name></italic> <bold>10</bold> <italic><tp:taxon-name>Stoiba rufa</tp:taxon-name></italic> (=<italic><tp:taxon-name>Stoiba swartzii</tp:taxon-name></italic>).</p></caption><graphic xmlns:xlink="http://www.w3.org/1999/xlink" xlink:href="ZooKeys-224-001-g002.jpg" position="float" orientation="portrait" xlink:type="simple"/></fig><fig id="F5" position="float" orientation="portrait"><label>Figures 29–37.</label><caption><p>Habitus. <bold>29–31</bold> <italic><tp:taxon-name>Stoiba indivisa</tp:taxon-name></italic> <bold>29</bold> dorsal view <bold>30</bold> lateral view <bold>31</bold> ventral view <bold>32–34</bold> <italic><tp:taxon-name>Stoiba marginata</tp:taxon-name></italic> <bold>32</bold> dorsal view <bold>33</bold> lateral view <bold>34</bold> ventral view <bold>35–37</bold> <italic><tp:taxon-name>Stoiba nigricans</tp:taxon-name></italic> <bold>35 </bold>dorsal view <bold>36</bold> lateral view <bold>37</bold> ventral view (scale bar = 1.0 mm)</p></caption><graphic xmlns:xlink="http://www.w3.org/1999/xlink" xlink:href="ZooKeys-224-001-g005.jpg" position="float" orientation="portrait" xlink:type="simple"/></fig><fig id="F7" position="float" orientation="portrait"><label>Figures 44–63.</label><caption><p>Head of <italic><tp:taxon-name>Stoiba flavicollis</tp:taxon-name></italic>. <bold>44</bold> dorsal view <bold>45</bold> anterior view <bold>46</bold> ventral view <bold>47–56</bold> antennae <bold>47</bold> <italic><tp:taxon-name>Stoiba angusticollis</tp:taxon-name></italic> <bold>48</bold> <italic><tp:taxon-name>Stoiba bruneri</tp:taxon-name></italic> <bold>49</bold> <italic><tp:taxon-name>Stoiba clarildae</tp:taxon-name></italic> <bold>50</bold> <italic><tp:taxon-name>Stoiba fascicornis</tp:taxon-name></italic> <bold>51</bold> <italic><tp:taxon-name>Stoiba flavicollis</tp:taxon-name></italic> <bold>52 </bold><italic><tp:taxon-name>Stoiba fuscicornis</tp:taxon-name></italic> <bold>53</bold> <italic><tp:taxon-name>Stoiba indivisa</tp:taxon-name></italic> <bold>54</bold> <italic><tp:taxon-name>Stoiba marginata</tp:taxon-name></italic> <bold>55</bold> <italic><tp:taxon-name>Stoiba nigricans</tp:taxon-name></italic> <bold>56</bold> <italic><tp:taxon-name>Stoiba swartzii</tp:taxon-name></italic> <bold>57–63</bold> mouth parts <bold>57</bold> labrum (<italic><tp:taxon-name>Stoiba flavicollis</tp:taxon-name></italic>) <bold>58</bold> mandible (<italic><tp:taxon-name>Stoiba flavicollis</tp:taxon-name></italic>) <bold>59</bold> mandible (<italic><tp:taxon-name>Stoiba swartzii</tp:taxon-name></italic>) <bold>60</bold> maxilla (<italic><tp:taxon-name>Stoiba flavicollis</tp:taxon-name></italic>) <bold>61 </bold>maxilla (<italic><tp:taxon-name>Stoiba swartzii</tp:taxon-name></italic>) <bold>62</bold> labium (<italic><tp:taxon-name>Stoiba flavicollis</tp:taxon-name></italic>) <bold>63</bold> labium (<italic><tp:taxon-name>Stoiba swartzii</tp:taxon-name></italic>). (scale bar = 1.0 mm)</p></caption><graphic xmlns:xlink="http://www.w3.org/1999/xlink" xlink:href="ZooKeys-224-001-g007.jpg" position="float" orientation="portrait" xlink:type="simple"/></fig><fig id="F8" position="float" orientation="portrait"><label>Figures 64–80.</label><caption><p>Thorax. <bold>64</bold> prosternum <bold>65</bold> mesonotum <bold>66</bold> metanotum <bold>67</bold>, meso-, metathoracic sterna <bold>68–69</bold> male genitalia (<italic><tp:taxon-name>Stoiba flavicollis</tp:taxon-name></italic>) <bold>70–71</bold> male genitalia (<italic><tp:taxon-name>Stoiba swartzii</tp:taxon-name></italic>) <bold>72–80</bold> Spermathecae <bold>72</bold> <italic><tp:taxon-name>Stoiba angusticollis</tp:taxon-name></italic> <bold>73</bold> <italic><tp:taxon-name>Stoiba bruneri</tp:taxon-name></italic> <bold>74</bold> <italic><tp:taxon-name>Stoiba fascicornis</tp:taxon-name></italic> <bold>75</bold> <italic><tp:taxon-name>Stoiba flavicollis</tp:taxon-name></italic> <bold>76</bold> <italic><tp:taxon-name>Stoiba fuscicornis</tp:taxon-name></italic> <bold>77</bold> <italic><tp:taxon-name>Stoiba marginata</tp:taxon-name></italic> <bold>78</bold> <italic><tp:taxon-name>Stoiba nigricans</tp:taxon-name></italic> <bold>79</bold> <italic><tp:taxon-name>Stoiba swartzii</tp:taxon-name></italic> <bold>80</bold> <italic><tp:taxon-name>Stoiba rufa</tp:taxon-name></italic> (=<italic><tp:taxon-name>Stoiba swartzii</tp:taxon-name></italic>). (scale bar = 1.0 mm)</p></caption><graphic xmlns:xlink="http://www.w3.org/1999/xlink" xlink:href="ZooKeys-224-001-g008.jpg" position="float" orientation="portrait" xlink:type="simple"/></fig></tp:treatment-sec><ref-list><ref id="B44"><mixed-citation xmlns:xlink="http://www.w3.org/1999/xlink" xlink:type="simple"><person-group><name name-style="western"><surname>Zayas</surname><given-names>F</given-names></name></person-group> (<year>1939</year>)<article-title> Dos nuevas especies de Chrysomelidae (Cassidinae) por Cubana.</article-title><source>Memorias de la Sociedad Cubana Historia Natural </source><volume>13</volume> (<issue>4</issue>): <fpage>253</fpage>-<lpage>256</lpage>.</mixed-citation></ref><ref id="B1"><mixed-citation xmlns:xlink="http://www.w3.org/1999/xlink" xlink:type="simple"><person-group><name name-style="western"><surname>Blackwelder</surname><given-names>RE</given-names></name></person-group> (<year>1946</year>)<article-title> Checklist of the coleopterous insects of Mexico, Central America, The West Indies and South America, Part 4. U.S.</article-title><source>National Museum, Bulletin </source><volume>185</volume>: <fpage>1</fpage>-<lpage>763</lpage>.</mixed-citation></ref><ref id="B43"><mixed-citation xmlns:xlink="http://www.w3.org/1999/xlink" xlink:type="simple"><person-group><name name-style="western"><surname>Wilcox</surname><given-names>JA</given-names></name></person-group> (<year>1975</year>)<source> Family 129.</source><publisher-name>Chrysomelidae. In: Arnett RH Jr. (Ed) Checklist of the Beetles of North and Central America and the West Indies. North American Beetle Fauna Series. Flora &amp; Fauna Publications</publisher-name>, <publisher-loc>Gainesville</publisher-loc>, <lpage>166</lpage> pp.</mixed-citation></ref><ref id="B10"><mixed-citation xmlns:xlink="http://www.w3.org/1999/xlink" xlink:type="simple"><person-group><name name-style="western"><surname>Borowiec</surname><given-names>L</given-names></name></person-group> (<year>1999</year>)<source> A World Catalogue of the Cassidinae (Coleoptera: Chrysomelidae).</source><publisher-name>Biologica Silesiae</publisher-name>, <publisher-loc>Wrocław</publisher-loc>, <lpage>476</lpage> pp.</mixed-citation></ref><ref id="B41"><mixed-citation xmlns:xlink="http://www.w3.org/1999/xlink" xlink:type="simple"><person-group><name name-style="western"><surname>Takizawa</surname><given-names>H</given-names></name></person-group> (<year>2003</year>)<article-title> Checklist of Chrysomelidae in West Indies (Coleoptera).</article-title><source>Hispaniolana, Nueva Serie </source><volume>2</volume>: <fpage>1</fpage>-<lpage>125</lpage>.</mixed-citation></ref><ref id="B12"><mixed-citation xmlns:xlink="http://www.w3.org/1999/xlink" xlink:type="simple"><person-group><name name-style="western"><surname>Borowiec</surname><given-names>L</given-names></name><name name-style="western"><surname>Świętojańska</surname><given-names>J</given-names></name></person-group> (<year>2012</year>)<source> Cassidinae of the world – an interactive manual (Colecoptera: Chrysomelidae) <ext-link ext-link-type="uri" xlink:href="http://www.biol.uni.wroc.pl/cassidae/katalog%20internetowy/index.htm" xlink:type="simple">http://www.biol.uni.wroc.pl/cassidae/katalog%20internetowy/index.htm</ext-link>  [date of access, Sept.14<sup>th</sup> 2012]</source></mixed-citation></ref></ref-list></tp:taxon-treatment>
