# Supplementary material for: A revision and phylogenetic analysis of Stoiba Spaeth 1909 (Coleoptera, Chrysomelidae)
Source: Zookeys. 2012 Sep 28;(224):1–36. doi: 10.3897/zookeys.224.2964 (PMC3487644; doi:10.3897/zookeys.224.2964)
Supplement: XML Treatment for Stoiba swartzii [file zookeys.224.2964-treatment15.xml]

<!DOCTYPE tp:taxon-treatment
  PUBLIC "-//TaxonX//DTD Taxonomic Treatment Publishing DTD v0 20100105//EN" "tax-treatment-NSO.dtd">
<tp:taxon-treatment xmlns:tp="http://www.plazi.org/taxpub"><tp:treatment-meta><mixed-citation publication-type="journal"><person-group><name><surname>Shin</surname><given-names>Chulwoo</given-names></name><name><surname>Chaboo</surname><given-names>Caroline S.</given-names></name></person-group><article-title>A revision and phylogenetic analysis of 
                    <italic>Stoiba</italic> Spaeth 1909 (Coleoptera, Chrysomelidae)
                </article-title><source>Zookeys</source><day>28</day><month>9</month><year>2012</year><volume>2012</volume><issue>224</issue><fpage>1</fpage><lpage>36</lpage><pub-id pub-id-type="doi">10.3897/zookeys.224.2964</pub-id></mixed-citation></tp:treatment-meta><tp:nomenclature><tp:taxon-name>
                        <tp:taxon-name-part taxon-name-part-type="genus">Stoiba</tp:taxon-name-part>
                        <tp:taxon-name-part taxon-name-part-type="species">swartzii</tp:taxon-name-part>
                    <object-id xmlns:xlink="http://www.w3.org/1999/xlink" xlink:type="simple">http://species-id.net/wiki/Stoiba_swartzii</object-id>
								</tp:taxon-name><tp:taxon-authority>(Thunberg in Schönherr 1808)</tp:taxon-authority><xref ref-type="fig" rid="F6">Figures 38–43</xref><tp:nomenclature-citation-list><tp:nomenclature-citation><tp:taxon-name>Cassida swartzii</tp:taxon-name><comment> Thunberg in <xref ref-type="bibr" rid="B33">Schönherr 1808</xref>: 229 [original description with figure]; <xref ref-type="bibr" rid="B35">Sekerka 2008</xref>: 305 [Thunberg’s collection list in Uppsala University Zoological Museum].</comment></tp:nomenclature-citation><tp:nomenclature-citation><tp:taxon-name>Chelymorpha swartzii</tp:taxon-name><comment>: <xref ref-type="bibr" rid="B5">Boheman 1854</xref>: 26 [description], <xref ref-type="bibr" rid="B6">1856</xref>: 76 [checklist]; <xref ref-type="bibr" rid="B28">Leng and Mutchler 1917</xref>: 212 [supplement of previous list].</comment></tp:nomenclature-citation><tp:nomenclature-citation><tp:taxon-name>Chelymorpha swartzi</tp:taxon-name><comment>: <xref ref-type="bibr" rid="B7">Boheman 1862</xref>: 199 [checklist]; <xref ref-type="bibr" rid="B16">Gemminger and Harold 1876</xref>: 3641 [catalog]; <xref ref-type="bibr" rid="B27">Leng and Mutchler 1914</xref>: 458 [list of the West Indies <tp:taxon-name>Coleoptera</tp:taxon-name>].</comment></tp:nomenclature-citation><tp:nomenclature-citation><tp:taxon-name>Stoiba swartzi</tp:taxon-name><comment>: <xref ref-type="bibr" rid="B37">Spaeth 1914</xref>: 51 [catalog]; <xref ref-type="bibr" rid="B4">Blake 1966</xref>: 214 [figure]; <xref ref-type="bibr" rid="B9">Borowiec 1996</xref>: 229 [faunistic record], <xref ref-type="bibr" rid="B10">1999</xref>: 131 [catalog].</comment></tp:nomenclature-citation><tp:nomenclature-citation><tp:taxon-name>Stoiba swartzii</tp:taxon-name><comment>: <xref ref-type="bibr" rid="B1">Blackwelder 1946</xref>: 743 [checklist]; <xref ref-type="bibr" rid="B43">Wilcox 1975</xref>: 151 [checklist]; <xref ref-type="bibr" rid="B13">Chaboo 2000</xref>: 379 [outgroup in phylogenetic analysis]; <xref ref-type="bibr" rid="B41">Takizawa 2003</xref>: 107 [checklist]; <xref ref-type="bibr" rid="B12">Borowiec and Świętojańska 2012</xref> [online catalog].</comment></tp:nomenclature-citation><tp:nomenclature-citation><tp:taxon-name>Stoiba rufa</tp:taxon-name><comment><xref ref-type="bibr" rid="B4">Blake 1966</xref>: 218 [original description including figure]; <xref ref-type="bibr" rid="B43">Wilcox 1975</xref>: 151 [checklist]; <xref ref-type="bibr" rid="B10">Borowiec 1999</xref>: 131 [catalog]; <xref ref-type="bibr" rid="B41">Takizawa 2003</xref>: 106 [checklist]; <xref ref-type="bibr" rid="B12">Borowiec and Świętojańska 2012</xref> [online catalog]. syn. nov.</comment></tp:nomenclature-citation></tp:nomenclature-citation-list></tp:nomenclature><tp:treatment-sec sec-type="Type material"><title>Type material.</title><p>Holotype (<xref ref-type="fig" rid="F6">Figs 38–40</xref>), with label “Jamaica”, with red label added “HOLOTYPE, <italic><tp:taxon-name>Cassida swartzii</tp:taxon-name></italic> Thunberg 1808,det. by C. Shin 2012”, deposited in NHRS.</p></tp:treatment-sec><tp:treatment-sec sec-type="Type locality"><title>Type locality.</title><p>“Jamaica”</p></tp:treatment-sec><tp:treatment-sec sec-type="Specimens examined"><title>Specimens examined.</title><p>Jamaica: Clarendon Parish: Cumberland District, 3000 ft. Dec. 15–18 1919 (AMNH: 1);W Robinson (AMNH: 2); Kingston Parish: Dec. 1967, NLH Krauss (USNM: 1); Portland Parish: Morces Gap, July 22 1958, MW Sanderson (INHS: 1); St. Andrew Parish: Cinchona Garden in Blue Mts. on vine, June 13 1931, M Kisliuk (AMNH: 1, USNM: 21); Cinchona Garden in Blue Mts. 4900 ft. July 23 1923, FR Mason (MMUE: 1); St. Thomas Parish: Corn Puss Gap, June 1937 (CMNH: 2); Morant Bay Rd. 14.5 miles east of Kingston, 21 July 1963, TH Farr (USNM: holotype of <italic><tp:taxon-name>Stoiba rufa</tp:taxon-name></italic>, type No. 68195); Morant Bay Rd. 14.5 miles east of Kingston, Sept. 6 1964, TH Farr (USNM: paratype of <italic><tp:taxon-name>Stoiba rufa</tp:taxon-name></italic>, type No. 68195); no further data: ex Holland collection (CMNH: 2); F Klages, ex Holland collection (CMNH: 1); “5433C” (BMNH: 1); “45 100” [1845 Jamaica, purchased from Gosse ] (BMNH: 1); “1867, 6756” [67–56, acquired in 1867] (BMNH: 2); ex Baly collection [retained by Spaeth] (MMUE: 1); no further data (NHRS: holotype; UWCP: 2).</p></tp:treatment-sec><tp:treatment-sec sec-type="Diagnosis"><title>Diagnosis.</title><p><italic><tp:taxon-name>Stoiba swartzii</tp:taxon-name></italic> (<xref ref-type="fig" rid="F2">Figs 10</xref>, <xref ref-type="fig" rid="F6">38–43</xref>) is distinguished from <italic><tp:taxon-name>Stoiba angusticollis</tp:taxon-name></italic> and <italic><tp:taxon-name>Stoiba fuscicornis</tp:taxon-name></italic> by its brown pronotum and reddish and opalescent elytra. It also differs from <italic><tp:taxon-name>Stoiba angusticollis</tp:taxon-name></italic> by its 4-toothed mandible (<xref ref-type="fig" rid="F7">Fig. 59</xref>), elongate maxillary palpus (<xref ref-type="fig" rid="F7">Fig. 61</xref>), and elongate labial palpus (<xref ref-type="fig" rid="F7">Fig. 63</xref>) and from <italic><tp:taxon-name>Stoiba fuscicornis</tp:taxon-name></italic> by a moderately distinct elytral margin.</p></tp:treatment-sec><tp:treatment-sec sec-type="Description"><title>Description.</title><p>Adult (n=42) length 5.2–10.3 mm, width 5.0–9.6 mm. Body (<xref ref-type="fig" rid="F2">Figs 10</xref>, <xref ref-type="fig" rid="F6">38–43</xref>) rounded to oval, broadest at anterior 1/3 of elytra in dorsal view; pr<!--PageBreak-->ofile moderately convex, highest at anterior 1/3 of elytra. Antennae (<xref ref-type="fig" rid="F6">Figs 38</xref>, <xref ref-type="fig" rid="F7">56</xref>) pale brown; antennomere III 2 times as long as II; IV as long as III or slightly shorter; V–XI pubescent; VII as long as broad; XI as long as antennomere I. Mandible (<xref ref-type="fig" rid="F7">Fig. 59</xref>) with four distinct teeth with one vestigial tooth ventrally or absent; maxillary palpus (<xref ref-type="fig" rid="F7">Fig. 61</xref>) and labial palpus (<xref ref-type="fig" rid="F7">Fig. 63</xref>) elongated. Pronotum (<xref ref-type="fig" rid="F6">Figs 38–43</xref>) hemispherical or trapezoidal with anterior margin slightly emarginated or linear. Scutellum shiny, yellowish brown to deep red (coloration same as pronotum or elytra). Elytra reddish brown to deep red, finely punctate, distinctly opalescent (blue); elytra margin area often entirely distinct. Hind wing fully developed.</p><fig id="F6" position="float" orientation="portrait"><label>Figures 38–43.</label><caption><p>Habitus. <bold>38–40</bold> <italic><tp:taxon-name>Stoiba swartzii</tp:taxon-name></italic> (Holotype) <bold>38</bold> dorsal view <bold>39</bold> lateral view <bold>40</bold> ventral view <bold>41</bold> paratype of <italic><tp:taxon-name>Stoiba rufa</tp:taxon-name></italic> (=<italic><tp:taxon-name>Stoiba swartzii</tp:taxon-name></italic>) <bold>42–43</bold> <italic><tp:taxon-name>Stoiba swartzii</tp:taxon-name></italic>. (scale bar = 1.0 mm)</p></caption><graphic xmlns:xlink="http://www.w3.org/1999/xlink" xlink:href="ZooKeys-224-001-g006.jpg" position="float" orientation="portrait" xlink:type="simple"/></fig><fig id="F7" position="float" orientation="portrait"><label>Figures 44–63.</label><caption><p>Head of <italic><tp:taxon-name>Stoiba flavicollis</tp:taxon-name></italic>. <bold>44</bold> dorsal view <bold>45</bold> anterior view <bold>46</bold> ventral view <bold>47–56</bold> antennae <bold>47</bold> <italic><tp:taxon-name>Stoiba angusticollis</tp:taxon-name></italic> <bold>48</bold> <italic><tp:taxon-name>Stoiba bruneri</tp:taxon-name></italic> <bold>49</bold> <italic><tp:taxon-name>Stoiba clarildae</tp:taxon-name></italic> <bold>50</bold> <italic><tp:taxon-name>Stoiba fascicornis</tp:taxon-name></italic> <bold>51</bold> <italic><tp:taxon-name>Stoiba flavicollis</tp:taxon-name></italic> <bold>52 </bold><italic><tp:taxon-name>Stoiba fuscicornis</tp:taxon-name></italic> <bold>53</bold> <italic><tp:taxon-name>Stoiba indivisa</tp:taxon-name></italic> <bold>54</bold> <italic><tp:taxon-name>Stoiba marginata</tp:taxon-name></italic> <bold>55</bold> <italic><tp:taxon-name>Stoiba nigricans</tp:taxon-name></italic> <bold>56</bold> <italic><tp:taxon-name>Stoiba swartzii</tp:taxon-name></italic> <bold>57–63</bold> mouth parts <bold>57</bold> labrum (<italic><tp:taxon-name>Stoiba flavicollis</tp:taxon-name></italic>) <bold>58</bold> mandible (<italic><tp:taxon-name>Stoiba flavicollis</tp:taxon-name></italic>) <bold>59</bold> mandible (<italic><tp:taxon-name>Stoiba swartzii</tp:taxon-name></italic>) <bold>60</bold> maxilla (<italic><tp:taxon-name>Stoiba flavicollis</tp:taxon-name></italic>) <bold>61 </bold>maxilla (<italic><tp:taxon-name>Stoiba swartzii</tp:taxon-name></italic>) <bold>62</bold> labium (<italic><tp:taxon-name>Stoiba flavicollis</tp:taxon-name></italic>) <bold>63</bold> labium (<italic><tp:taxon-name>Stoiba swartzii</tp:taxon-name></italic>). (scale bar = 1.0 mm)</p></caption><graphic xmlns:xlink="http://www.w3.org/1999/xlink" xlink:href="ZooKeys-224-001-g007.jpg" position="float" orientation="portrait" xlink:type="simple"/></fig><fig id="F8" position="float" orientation="portrait"><label>Figures 64–80.</label><caption><p>Thorax. <bold>64</bold> prosternum <bold>65</bold> mesonotum <bold>66</bold> metanotum <bold>67</bold>, meso-, metathoracic sterna <bold>68–69</bold> male genitalia (<italic><tp:taxon-name>Stoiba flavicollis</tp:taxon-name></italic>) <bold>70–71</bold> male genitalia (<italic><tp:taxon-name>Stoiba swartzii</tp:taxon-name></italic>) <bold>72–80</bold> Spermathecae <bold>72</bold> <italic><tp:taxon-name>Stoiba angusticollis</tp:taxon-name></italic> <bold>73</bold> <italic><tp:taxon-name>Stoiba bruneri</tp:taxon-name></italic> <bold>74</bold> <italic><tp:taxon-name>Stoiba fascicornis</tp:taxon-name></italic> <bold>75</bold> <italic><tp:taxon-name>Stoiba flavicollis</tp:taxon-name></italic> <bold>76</bold> <italic><tp:taxon-name>Stoiba fuscicornis</tp:taxon-name></italic> <bold>77</bold> <italic><tp:taxon-name>Stoiba marginata</tp:taxon-name></italic> <bold>78</bold> <italic><tp:taxon-name>Stoiba nigricans</tp:taxon-name></italic> <bold>79</bold> <italic><tp:taxon-name>Stoiba swartzii</tp:taxon-name></italic> <bold>80</bold> <italic><tp:taxon-name>Stoiba rufa</tp:taxon-name></italic> (=<italic><tp:taxon-name>Stoiba swartzii</tp:taxon-name></italic>). (scale bar = 1.0 mm)</p></caption><graphic xmlns:xlink="http://www.w3.org/1999/xlink" xlink:href="ZooKeys-224-001-g008.jpg" position="float" orientation="portrait" xlink:type="simple"/></fig><fig id="F9" position="float" orientation="portrait"><label>Figures 81–91.</label><caption><p>Outgroup <bold>81</bold> <italic><tp:taxon-name>Spaethiella</tp:taxon-name></italic> sp. <bold>82</bold> <italic><tp:taxon-name>Asteriza flavicornis</tp:taxon-name></italic> <bold>83</bold> <italic><tp:taxon-name>Physonota alutacea</tp:taxon-name></italic> <bold>84</bold> <italic><tp:taxon-name>Stolas</tp:taxon-name></italic> sp. <bold>85</bold> <italic><tp:taxon-name>Chelymorpha</tp:taxon-name></italic> sp. <bold>86</bold> <italic><tp:taxon-name>Phytodectoidea</tp:taxon-name></italic> sp. <bold>87</bold> <italic><tp:taxon-name>Elytrogona bulla</tp:taxon-name></italic> <bold>88</bold> <italic><tp:taxon-name>Elytrogona Bacca</tp:taxon-name></italic> <bold>89</bold> <italic><tp:taxon-name>Elytrogona gemmata</tp:taxon-name></italic> <bold>90</bold> <italic><tp:taxon-name>Elytrogona nigrodorsata</tp:taxon-name></italic> <bold>91</bold> <italic><tp:taxon-name>Elytrogona quatuordecimmaculata</tp:taxon-name></italic>.</p></caption><graphic xmlns:xlink="http://www.w3.org/1999/xlink" xlink:href="ZooKeys-224-001-g009.jpg" position="float" orientation="portrait" xlink:type="simple"/></fig></tp:treatment-sec><tp:treatment-sec sec-type="Distribution"><title>Distribution.</title><p>Jamaica: Clarendon Parish; Kingston Parish; Portland Parish; St. Andrew Parish; St. Thomas Parish.</p></tp:treatment-sec><tp:treatment-sec sec-type="Nomenclature"><title>Nomenclature.</title><p><xref ref-type="bibr" rid="B9">Borowiec (1996)</xref> indicated <xref ref-type="bibr" rid="B7">Boheman (1862)</xref> as the author of <italic><tp:taxon-name>Stoiba swartzii</tp:taxon-name></italic>. <xref ref-type="bibr" rid="B35">Sekerka (2008)</xref> clarified Thunberg as the author and the year (1808). In the original description (Thunberg in <xref ref-type="bibr" rid="B33">Schönherr 1808</xref>), Thunberg described with both named <italic><tp:taxon-name>Cassida swartzi</tp:taxon-name></italic> and <italic><tp:taxon-name>Chelymorpha swartzii</tp:taxon-name></italic>. According to ICZN [Article 32.2.1], “If a name is spelled in more than one way in the work in which it was established, then, except <!--PageBreak-->as provided otherwise in this Article, the correct original spelling is that chosen by the First Reviser [Art. 24.2.3] (or, if applicable, by an original author when acting as First Reviser [Art. 24.2.4]).” Therefore, the correct name is <italic><tp:taxon-name>Stoiba swartzii</tp:taxon-name></italic> which was used by the first reviser, <xref ref-type="bibr" rid="B5">Boheman (1854)</xref>.<!--PageBreak--></p></tp:treatment-sec><tp:treatment-sec sec-type="Remarks"><title>Remarks.</title><p>The type specimen of <italic><tp:taxon-name>Stoiba swartzii</tp:taxon-name></italic> is included in the catalog of Thunberg’s collection at UUZM, however the physical location of the specimen is within Schöenherr‘s collection at NHRS. Thunberg described <italic><tp:taxon-name>Stoiba swartzii</tp:taxon-name></italic> mainly by coloration. He mentioned the scutellum with the same color as the elytra. We found the color of scutellum can be the same color of either the pronotum or the elytra. <xref ref-type="bibr" rid="B4">Blake (1966)</xref> distinguished <italic><tp:taxon-name>Stoiba swartzii</tp:taxon-name></italic> from <italic><tp:taxon-name>Stoiba rufa</tp:taxon-name></italic> by mentioning the coloration of <italic><tp:taxon-name>Stoiba swartzii</tp:taxon-name></italic> as having “deep purple blue or even deep reddish blue elytra.” It needs to be clarified that the purple or blue coloration is not the basic color of elytra but is from opalescence. <xref ref-type="bibr" rid="B4">Blake (1966)</xref> also used body size, proportion, and other coloration to distinguish between <italic><tp:taxon-name>Stoiba swartzii</tp:taxon-name></italic> and <italic><tp:taxon-name>Stoiba rufa</tp:taxon-name></italic>. During our study, we found that different sized specimens of <italic><tp:taxon-name>Stoiba swartzii</tp:taxon-name></italic> have different color variations. We also found varia- tion in body proportion, elytral width, and pronotum shape (<xref ref-type="fig" rid="F2">Figs 10</xref>, <xref ref-type="fig" rid="F6">38, 41–43</xref>). The figure of <italic><tp:taxon-name>Stoiba swartzii</tp:taxon-name></italic> in the original description (Thunberg in <xref ref-type="bibr" rid="B33">Schönherr 1808</xref>) shows a rounded body shape, which is different from the oval body shape on the<!--PageBreak--> holotype of <italic><tp:taxon-name>Stoiba rufa</tp:taxon-name></italic> (<xref ref-type="fig" rid="F2">Fig. 10</xref>). However, the paratype of <italic><tp:taxon-name>Stoiba rufa</tp:taxon-name></italic> (<xref ref-type="fig" rid="F6">Fig. 41</xref>), which is from the same collecting event and designated by <xref ref-type="bibr" rid="B4">Blake (1966)</xref>, looks more similar to other <italic><tp:taxon-name>Stoiba swartzii</tp:taxon-name></italic> (<xref ref-type="fig" rid="F6">Figs 38, 42–43</xref>). After comparing the holotypes of <italic><tp:taxon-name>Stoiba swartzii</tp:taxon-name></italic> and <italic><tp:taxon-name>Stoiba rufa</tp:taxon-name></italic> (<xref ref-type="fig" rid="F2">Fig. 10</xref>), and other specimens,including a female genitalia comparison (<xref ref-type="fig" rid="F8">Figs 79–80</xref>), we concluded that the variation between <italic><tp:taxon-name>Stoiba swartzii</tp:taxon-name></italic> and <italic><tp:taxon-name>Stoiba rufa</tp:taxon-name></italic> is continuous. Therefore, we synonymized <italic><tp:taxon-name>Stoiba rufa</tp:taxon-name></italic> with <italic><tp:taxon-name>Stoiba swartzii</tp:taxon-name></italic>.</p></tp:treatment-sec><tp:treatment-sec><!--Section generated to contain objects referenced in tp:taxon-treatment.--><fig id="F2" position="float" orientation="portrait"><label>Figures 2–10.</label><caption><p>Holotypes. <bold>2</bold> <italic><tp:taxon-name>Stoiba barroi</tp:taxon-name></italic> <bold>3</bold> <italic><tp:taxon-name>Stoiba bruneri</tp:taxon-name></italic> <bold>4</bold> <italic><tp:taxon-name>Stoiba clarildae</tp:taxon-name></italic> <bold>5</bold> <italic><tp:taxon-name>Stoiba fascicollis</tp:taxon-name></italic> <bold>6</bold> <italic><tp:taxon-name>Stoiba fuscicornis</tp:taxon-name></italic> <bold>7</bold> <italic><tp:taxon-name>Stoiba indivisa</tp:taxon-name></italic> <bold>8</bold> <italic><tp:taxon-name>Stoiba marginata</tp:taxon-name></italic> <bold>9</bold> <italic><tp:taxon-name>Stoiba nigricans</tp:taxon-name></italic> <bold>10</bold> <italic><tp:taxon-name>Stoiba rufa</tp:taxon-name></italic> (=<italic><tp:taxon-name>Stoiba swartzii</tp:taxon-name></italic>).</p></caption><graphic xmlns:xlink="http://www.w3.org/1999/xlink" xlink:href="ZooKeys-224-001-g002.jpg" position="float" orientation="portrait" xlink:type="simple"/></fig></tp:treatment-sec><ref-list><ref id="B33"><mixed-citation xmlns:xlink="http://www.w3.org/1999/xlink" xlink:type="simple"><person-group><name name-style="western"><surname>Schönherr</surname><given-names>CJ</given-names></name></person-group> (<year>1808</year>)<source> Synonymia insectorum, oder Versuch einer Synonymie aller bisher bekannten Insecten, nach Fabricii Systema Eleutheratorum Geordnet. Erster Band. Eleutherata oder Käfer. Zweiter Theil. Spercheus–Cryptocephalus Carl Friedr. Marquard, Stockholm. [i] + x +. 424 pp., plate 4.</source></mixed-citation></ref><ref id="B35"><mixed-citation xmlns:xlink="http://www.w3.org/1999/xlink" xlink:type="simple"><person-group><name name-style="western"><surname>Sekerka</surname><given-names>L</given-names></name></person-group> (<year>2008</year>)<article-title> Species of <italic>Cassida</italic> Linné, 1758 described by Thunberg and their present status (Coleoptera, Chrysomelidae, Cassidinae).</article-title><source>Genus </source><volume>19</volume>: <fpage>301</fpage>-<lpage>306</lpage>.</mixed-citation></ref><ref id="B5"><mixed-citation xmlns:xlink="http://www.w3.org/1999/xlink" xlink:type="simple"><person-group><name name-style="western"><surname>Boheman</surname><given-names>CH</given-names></name></person-group> (<year>1854</year>)<source> Monographia Cassididarum. Tomus secundus. Holmiae, 506 pp. + 2 tab.</source></mixed-citation></ref><ref id="B6"><mixed-citation xmlns:xlink="http://www.w3.org/1999/xlink" xlink:type="simple"><person-group><name name-style="western"><surname>Boheman</surname><given-names>CH</given-names></name></person-group> (<year>1856</year>)<source> Catalogue of Coleopterous Insects in the Collection of the British Museum, Part IX, Cassididae. London, 225 pp.</source></mixed-citation></ref><ref id="B28"><mixed-citation xmlns:xlink="http://www.w3.org/1999/xlink" xlink:type="simple"><person-group><name name-style="western"><surname>Leng</surname><given-names>CW</given-names></name><name name-style="western"><surname>Mutchler</surname><given-names>AJ</given-names></name></person-group> (<year>1917</year>)<article-title> Supplement to preliminary list of the Coleoptera of the West Indies.</article-title><source>Bulletin of the American Museum of Natural History </source><volume>37</volume> (<issue>5</issue>): <fpage>191</fpage>-<lpage>220</lpage>.</mixed-citation></ref><ref id="B7"><mixed-citation xmlns:xlink="http://www.w3.org/1999/xlink" xlink:type="simple"><person-group><name name-style="western"><surname>Boheman</surname><given-names>CH</given-names></name></person-group> (<year>1862</year>)<source> Monographia Cassididarum. Tomus quartus. Holmiae, 504 pp.</source></mixed-citation></ref><ref id="B16"><mixed-citation xmlns:xlink="http://www.w3.org/1999/xlink" xlink:type="simple"><person-group><name name-style="western"><surname>Gemminger</surname><given-names>M</given-names></name><name name-style="western"><surname>von Harold</surname><given-names>E</given-names></name></person-group> (<year>1876</year>)<article-title> Catalogus Coleopterorum hucusquedescriptorum synonymicus et systematicus.</article-title><source>Chrysomelidae (II), Languriidae, Erotylidae, Endomychidae, Coccinellidae, Coryophidae, Platypsyllidae, Acredit Index Generum universalis </source><volume>12</volume>: <fpage>3479</fpage>-<lpage>3822</lpage>.</mixed-citation></ref><ref id="B27"><mixed-citation xmlns:xlink="http://www.w3.org/1999/xlink" xlink:type="simple"><person-group><name name-style="western"><surname>Leng</surname><given-names>CW</given-names></name><name name-style="western"><surname>Mutchler</surname><given-names>AJ</given-names></name></person-group> (<year>1914</year>)<article-title> A preliminary list of the Coleoptera of the West Indies as recorded to Jan. 1, 1914.</article-title><source>Bulletin of the American Museum of Natural History </source><volume>35</volume> (<issue>30</issue>): <fpage>391</fpage>-<lpage>493</lpage>.</mixed-citation></ref><ref id="B37"><mixed-citation xmlns:xlink="http://www.w3.org/1999/xlink" xlink:type="simple"><person-group><name name-style="western"><surname>Spaeth</surname><given-names>F</given-names></name></person-group> (<year>1914</year>)<source> Chrysomelidae: 16. Cassidinae. In: Junk W, Schenkling S (Eds) Coleopterorum Catalogus, Pars 62, Berlin, 182 pp.</source></mixed-citation></ref><ref id="B4"><mixed-citation xmlns:xlink="http://www.w3.org/1999/xlink" xlink:type="simple"><person-group><name name-style="western"><surname>Blake</surname><given-names>DH</given-names></name></person-group> (<year>1966</year>)<article-title> Ten new chrysomelid beetles from the West Indies.</article-title><source>Proceedings of the Entomological Society of Washington </source><volume>68</volume>: <fpage>213</fpage>-<lpage>222</lpage>.</mixed-citation></ref><ref id="B9"><mixed-citation xmlns:xlink="http://www.w3.org/1999/xlink" xlink:type="simple"><person-group><name name-style="western"><surname>Borowiec</surname><given-names>L</given-names></name></person-group> (<year>1996</year>)<article-title> Faunistic records of Neotropical Cassidinae (Coleoptera: Chrysomelidae).</article-title><source>Polskie Pismo Entomologiczne </source><volume>65</volume>: <fpage>119</fpage>-<lpage>251</lpage>.</mixed-citation></ref><ref id="B10"><mixed-citation xmlns:xlink="http://www.w3.org/1999/xlink" xlink:type="simple"><person-group><name name-style="western"><surname>Borowiec</surname><given-names>L</given-names></name></person-group> (<year>1999</year>)<source> A World Catalogue of the Cassidinae (Coleoptera: Chrysomelidae).</source><publisher-name>Biologica Silesiae</publisher-name>, <publisher-loc>Wrocław</publisher-loc>, <lpage>476</lpage> pp.</mixed-citation></ref><ref id="B1"><mixed-citation xmlns:xlink="http://www.w3.org/1999/xlink" xlink:type="simple"><person-group><name name-style="western"><surname>Blackwelder</surname><given-names>RE</given-names></name></person-group> (<year>1946</year>)<article-title> Checklist of the coleopterous insects of Mexico, Central America, The West Indies and South America, Part 4. U.S.</article-title><source>National Museum, Bulletin </source><volume>185</volume>: <fpage>1</fpage>-<lpage>763</lpage>.</mixed-citation></ref><ref id="B43"><mixed-citation xmlns:xlink="http://www.w3.org/1999/xlink" xlink:type="simple"><person-group><name name-style="western"><surname>Wilcox</surname><given-names>JA</given-names></name></person-group> (<year>1975</year>)<source> Family 129.</source><publisher-name>Chrysomelidae. In: Arnett RH Jr. (Ed) Checklist of the Beetles of North and Central America and the West Indies. North American Beetle Fauna Series. Flora &amp; Fauna Publications</publisher-name>, <publisher-loc>Gainesville</publisher-loc>, <lpage>166</lpage> pp.</mixed-citation></ref><ref id="B13"><mixed-citation xmlns:xlink="http://www.w3.org/1999/xlink" xlink:type="simple"><person-group><name name-style="western"><surname>Chaboo</surname><given-names>CS</given-names></name></person-group> (<year>2000</year>)<article-title> Revision and phylogeny of the Caribbean genus <italic>Elytrogona</italic> (Coleoptera: Chrysomelidae: Cassidinae: Stolaini).</article-title><source>Coleopterists Bulletin </source><volume>54</volume> (<issue>3</issue>): <fpage>379</fpage>-<lpage>394</lpage>. doi: <ext-link ext-link-type="uri" xlink:href="http://dx.doi.org/10.1649/0010-065X(2000)054[0379:RAPOTC]2.0.CO;2" xlink:type="simple">10.1649/0010-065X(2000)054[0379:RAPOTC]2.0.CO;2</ext-link></mixed-citation></ref><ref id="B41"><mixed-citation xmlns:xlink="http://www.w3.org/1999/xlink" xlink:type="simple"><person-group><name name-style="western"><surname>Takizawa</surname><given-names>H</given-names></name></person-group> (<year>2003</year>)<article-title> Checklist of Chrysomelidae in West Indies (Coleoptera).</article-title><source>Hispaniolana, Nueva Serie </source><volume>2</volume>: <fpage>1</fpage>-<lpage>125</lpage>.</mixed-citation></ref><ref id="B12"><mixed-citation xmlns:xlink="http://www.w3.org/1999/xlink" xlink:type="simple"><person-group><name name-style="western"><surname>Borowiec</surname><given-names>L</given-names></name><name name-style="western"><surname>Świętojańska</surname><given-names>J</given-names></name></person-group> (<year>2012</year>)<source> Cassidinae of the world – an interactive manual (Colecoptera: Chrysomelidae) <ext-link ext-link-type="uri" xlink:href="http://www.biol.uni.wroc.pl/cassidae/katalog%20internetowy/index.htm" xlink:type="simple">http://www.biol.uni.wroc.pl/cassidae/katalog%20internetowy/index.htm</ext-link>  [date of access, Sept.14<sup>th</sup> 2012]</source></mixed-citation></ref></ref-list></tp:taxon-treatment>
